# Supplementary material for: Contribution of GATA6 to homeostasis of the human upper pilosebaceous unit and acne pathogenesis
Source: Nat Commun. 2020 Oct 20;11:5067. doi: 10.1038/s41467-020-18784-z (PMC7575575; doi:10.1038/s41467-020-18784-z)
Supplement: Supplementary file 4 — Supplementary Data 1 [file 41467_2020_18784_MOESM4_ESM.xlsx]

## Sheet: Cluster22
Supplementary Data 1: Differentially Expressed Genes in Cluster 22 (p-values were calculated between cluster 22 and all other cells using a two-sided Wilcoxon test).
	avg_logFC	pct.1	pct.2	p_val_adj
CST6	5.06223840576229	0.976	0.477	1.48918969307532e-79
SPINK5	3.14189270019413	1	0.355	6.31573488601639e-103
SPRR4	3.13535478552921	0.304	0.023	4.74933830267371e-90
SPRR1B	2.87205210441564	0.984	0.245	6.32972206445655e-124
KRT6B	2.72970524724242	0.952	0.264	2.86242503325369e-98
IGFL2	2.59603007763575	0.848	0.057	0
KRT79	2.52438316835835	0.736	0.026	0
KRT17	2.50789234147269	1	0.674	5.60889777063348e-66
CALML5	2.32278220072989	0.992	0.639	3.42492285902989e-72
TMEM45A	2.31243880965388	1	0.575	3.28943747192901e-84
CLU	2.2640516428504	0.816	0.078	8.06725706613361e-215
C15orf48	2.21126142920108	0.624	0.043	1.05619098396796e-222
CARD18	2.08069030696743	0.992	0.157	7.40661797307137e-177
CALML3	2.01340901277312	1	0.53	1.48596834793974e-72
ASPRV1	1.88860184631912	0.264	0.007	6.27735036021033e-221
KRT6A	1.84026631867289	0.92	0.451	8.54449664885023e-40
KLK7	1.8053565473549	0.96	0.045	0
SBSN	1.76236668909258	1	0.57	5.13429464429266e-75
CSTB	1.69838566730329	1	0.742	5.88868714212572e-68
CD24	1.65601769208275	0.984	0.117	2.81085468697216e-217
FLG	1.64885755418294	0.264	0.023	8.45333881556662e-66
CREG1	1.64126176048785	0.984	0.307	8.0362786561911e-101
TPM1	1.61786636182323	0.968	0.223	3.50599649817033e-117
LY6G6C	1.56853971768341	0.912	0.132	7.73669628169399e-156
RARRES1	1.51016770978912	0.76	0.012	0
C5orf46	1.45359769536328	0.896	0.045	0
PTN	1.43195289086269	0.84	0.107	1.49058619844142e-160
KRTDAP	1.39876332211664	1	0.937	8.83397796738322e-37
AGR2	1.34202660934788	0.752	0.017	0
MUCL1	1.33761962094846	0.36	0.013	5.47961137176583e-228
NDRG2	1.31221072211405	0.992	0.247	3.21332284380999e-119
CMTM6	1.30025915496112	1	0.29	2.44664843128603e-110
KLK10	1.26934581554814	0.88	0.081	7.58844466597245e-242
CIDEA	1.20243002782672	0.952	0.067	0
ELOVL4	1.2011290198363	0.896	0.082	1.81480317584738e-248
KRT77	1.20055630734312	0.712	0.036	0
SCEL	1.18324123083538	0.96	0.168	5.80698357036725e-141
GJB2	1.18178983300879	0.896	0.212	2.18416556945307e-76
KLK11	1.18027300923815	0.96	0.36	5.4072717578088e-67
LYPD3	1.14304382738669	0.992	0.511	2.21584770665279e-56
SPRR2D	1.14059600391922	0.48	0.049	4.0320149311733e-103
IMPA2	1.13368382055912	0.984	0.49	1.23908876649112e-62
CLDN1	1.12485616283056	0.968	0.346	6.40700932744651e-78
LCN2	1.11526840103313	0.44	0.013	0
CLIC3	1.08612521266472	0.864	0.072	4.73210505413883e-259
SH3BGRL3	1.08522862930068	0.96	0.633	2.14894197436767e-44
GJA1	1.08316497514388	1	0.429	7.33968815889934e-61
RP11-367F23.2	1.07558448574881	0.568	0.003	0
ACTN1	1.06937841361363	0.952	0.248	5.93969150874265e-95
SPRR2E	1.06510131922622	0.488	0.064	3.68690935926974e-76
SPTSSB	1.05484707836416	0.92	0.109	2.46081884273149e-195
MSMB	1.04552404324172	0.256	0.006	1.02694093032507e-257
EMP2	1.0409067995773	0.992	0.542	6.6417027359233e-51
CLDN4	1.01970618095044	0.984	0.223	1.20081620160461e-100
CA6	1.01497848151939	0.416	0.003	0
GRHL1	1.01306566715844	0.96	0.146	1.01502275138743e-167
MACF1	1.00799956653415	0.952	0.348	7.0384719459522e-73
DEFB1	0.989280538973458	0.968	0.408	1.60370456749193e-49
TACSTD2	0.98449333080655	1	0.671	4.01389916539715e-43
PSAPL1	0.980024342336795	0.632	0.003	0
CRABP2	0.972217303611715	0.968	0.394	2.13797541080701e-44
CTSD	0.968729177450503	0.992	0.473	1.57332954494828e-54
PDZK1IP1	0.962828615691433	0.944	0.283	3.24137174388353e-80
HSD17B2	0.947864276207403	0.776	0.05	2.69147133316444e-302
DMKN	0.946675901036132	1	0.976	4.07887019514531e-47
KRT80	0.943141692655521	0.952	0.131	8.97375156916948e-176
KLK6	0.942649292373694	0.352	0.007	0
CHI3L2	0.939331656520196	0.648	0.062	2.47518890017506e-156
KLK1	0.937597157504361	0.88	0.114	6.77184176033341e-171
PLIN2	0.934296521469746	0.928	0.402	3.63270122586625e-47
ATP6V1C2	0.933913797343518	0.808	0.007	0
ENDOU	0.933635307125123	0.936	0.04	0
DNASE1L2	0.918649908416826	0.568	0.005	0
NCCRP1	0.914228664761282	0.6	0.029	9.40568022749285e-299
CRYAB	0.912786323716044	0.96	0.347	2.50824045302865e-56
ADGRL3	0.912557736737504	0.896	0.093	1.12660523408928e-208
TMPRSS11E	0.911756142244264	0.8	0.008	0
UNC5B	0.897442357401683	0.664	0.022	0
SLC15A1	0.892893243576663	0.784	0.007	0
ARL5A	0.882978441029123	0.992	0.364	3.992881247508e-66
EPHX3	0.877170483154252	0.968	0.145	5.32368870633157e-166
LCE1C	0.875609691893169	0.648	0.034	1.52859451942729e-298
IVL	0.865752597883782	0.744	0.096	2.08668807549888e-125
GAN	0.863142088939708	0.8	0.165	4.33399540529999e-84
PDLIM4	0.856177104287917	0.888	0.185	2.86315980562618e-101
GJB3	0.8460795850414	0.968	0.362	8.6799489042312e-64
PDK4	0.832363499726863	0.568	0.023	0
CTSB	0.817575746759725	0.944	0.337	3.04661860864263e-59
C9orf16	0.809173295674205	0.952	0.527	4.78639399390612e-38
IL34	0.808650193705425	0.88	0.123	5.23342776093821e-155
HEBP2	0.785099962821855	0.928	0.428	3.88861182257485e-51
KLK5	0.774876265069873	0.536	0.065	3.64475604245609e-97
GLTP	0.774426716590479	0.992	0.446	2.81801530290349e-51
EPS8L1	0.773695587831257	0.808	0.03	0
FOXC1	0.767094492709262	0.896	0.066	2.10710169120893e-296
NEAT1	0.760169892145696	1	0.616	9.63854911361651e-21
DSG1	0.757027413365065	0.968	0.451	5.9212342109298e-43
GJB4	0.755615249268592	0.664	0.017	0
C4orf3	0.755487515584646	0.992	0.55	6.85915575161796e-47
SLC31A1	0.748222442016841	0.896	0.083	8.85471291518394e-240
SLC40A1	0.746984513683808	0.728	0.069	7.60581175991169e-180
CRCT1	0.729498962852353	0.304	0.004	0
SOX7	0.722794077964669	0.856	0.247	4.3776359530753e-61
ATP1B1	0.717059554886028	0.768	0.22	5.12573615404973e-50
RAB25	0.713236006757181	0.96	0.463	1.07976984369768e-48
CLTB	0.706773614874419	0.992	0.665	4.54865182628932e-35
RASD1	0.698900887847751	0.944	0.347	3.30300433116463e-43
IFFO2	0.698581126390506	0.912	0.183	4.19935068855305e-99
UBR4	0.692386679480414	0.84	0.229	7.32247604287123e-60
RAD23B	0.691123437730295	0.976	0.405	5.69029515527275e-58
ABHD5	0.687733592449905	0.936	0.322	3.58929774046153e-54
CCDC64B	0.685357972828368	0.888	0.096	2.19726229037047e-199
CNFN	0.683570918038021	0.512	0.073	1.74687870307913e-71
ABLIM1	0.673219693674358	0.928	0.282	1.42478078508461e-68
SDC1	0.671571366698672	0.928	0.492	3.03947194547677e-34
RBP1	0.669813554941821	0.904	0.296	1.2119709323845e-56
CSTA	0.669282374217813	0.984	0.704	5.5177557888683e-17
DHCR7	0.667422899397997	0.84	0.048	0
ATP6V0B	0.666332493791058	0.968	0.428	3.2987489767817e-53
RDH12	0.665853667764997	0.912	0.139	1.78124374476368e-135
EPHA4	0.664601357674377	0.824	0.13	5.31818858517316e-119
DSC1	0.663833976635388	0.84	0.201	4.00339304551369e-65
ACADVL	0.663786318250551	0.96	0.417	8.78757370137471e-54
EFHD2	0.662572155261188	0.872	0.166	1.13957727441652e-107
BNIP3L	0.650707265991581	0.92	0.325	7.59848223885906e-55
MSRB3	0.648427521153698	0.808	0.02	0
ANKRD22	0.644351340650614	0.888	0.176	2.47867191222566e-98
ERBB3	0.642298652978586	0.936	0.185	6.39348029327467e-103
SPRR1A	0.640569318369873	0.488	0.008	0
ACP5	0.638491653169392	0.792	0.089	4.77856037117712e-166
HSPA6	0.636053865960489	0.456	0.147	7.31774015753505e-16
QSOX1	0.635142791995952	0.832	0.054	0
PON3	0.628088747947923	0.8	0.046	0
DAPK2	0.622031337028299	0.712	0.135	1.68166559831427e-77
MUC15	0.620548437084512	0.872	0.127	1.26072322413232e-139
TST	0.61893815375238	0.8	0.045	0
GJB5	0.617045341703528	0.896	0.203	4.15753796814963e-89
CLIP1	0.616499876671496	0.976	0.424	4.27314325304349e-42
SULT2B1	0.613652961800967	0.872	0.123	2.67300679954193e-139
EGLN3	0.612319854260645	0.8	0.269	3.60183357963256e-40
SOX9	0.603674069013632	0.816	0.166	5.39507259913036e-81
EHF	0.602747088555355	0.984	0.428	1.12937321405995e-40
ADGRG1	0.601548162318046	0.848	0.131	2.94947866682706e-122
CNKSR3	0.60142632407983	0.768	0.072	5.70368883991687e-194
PDCD4	0.599795085851239	0.952	0.448	4.18853729086935e-36
IDE	0.599655744748927	0.536	0.072	2.03488543556292e-83
RAB11FIP1	0.599357490213731	0.768	0.137	1.36236722456816e-89
ALDH3B2	0.59457391979379	0.88	0.152	5.61788323200438e-115
GLRX	0.592614239295332	0.664	0.041	3.85531320035337e-254
NEBL	0.589564894315242	0.84	0.175	6.60946892904387e-87
SLPI	0.589125755601045	0.848	0.375	6.35837507181855e-24
GGT6	0.58910629606499	0.856	0.088	2.59581788616687e-201
PNLIPRP3	0.587902493107281	0.768	0.049	3.08135056874968e-287
TM4SF1	0.587229444063967	0.848	0.201	1.68147244737891e-61
TMEM45B	0.576501895070437	0.76	0.042	0
GOLGA4	0.574886267999312	0.96	0.507	3.01171061626073e-27
PVRL4	0.572753644617352	0.896	0.195	2.21491440104619e-88
IGFL3	0.572075546529299	0.544	0.036	1.77425664687383e-193
NOL3	0.571478182615258	0.832	0.177	1.42015857572781e-85
AHNAK2	0.571039166039953	0.944	0.53	2.63066163262579e-26
PLD3	0.566698289591599	0.808	0.243	1.35437051590204e-51
APOE	0.565453094130043	0.96	0.683	5.21328481615948e-16
CEBPB	0.564583710175113	0.992	0.519	6.26516843881984e-34
CASZ1	0.560344134403861	0.808	0.126	4.69349113058132e-113
YBX3	0.556467917088198	0.992	0.613	5.51747481473697e-26
CHCHD10	0.551842696792838	0.896	0.354	1.13481131008016e-42
TM7SF2	0.551443366779721	0.68	0.062	7.68344879051551e-172
ACER1	0.551385818182983	0.72	0.021	0
SVIP	0.548590978977237	0.824	0.144	2.988345541741e-104
CDKN2B	0.546750757891087	0.824	0.112	2.31190756656641e-137
HBEGF	0.546621647381162	0.848	0.265	1.0602336399317e-41
GSDMA	0.542113179065186	0.488	0.003	0
PYDC1	0.535513818558731	0.56	0.036	3.62340378506161e-204
TSPAN5	0.534626705183175	0.864	0.124	3.05401281622422e-136
IER5	0.528282681652081	0.72	0.269	2.40404198048174e-24
FAM83A	0.528005100446074	0.808	0.085	7.76752719866474e-177
UGCG	0.522670625928417	0.712	0.13	3.48023698001554e-76
MPST	0.519753802227444	0.912	0.301	5.4867339105873e-58
ACTB	0.517942983068139	1	0.843	3.22954352841276e-18
LIPH	0.515784458932368	0.736	0.023	0
TPRG1	0.515379523851935	0.608	0.046	5.72303181782162e-184
MAPKAPK3	0.511593366752333	0.84	0.149	1.37874667554912e-106
DUSP2	0.511543969147552	0.776	0.366	8.56101637950019e-16
PLA2G16	0.511014952319564	0.592	0.019	0
HMGCS2	0.509896869232847	0.64	0.054	2.76887606551049e-176
ABCA12	0.505933873282627	0.712	0.073	7.75865807383568e-159
SMAGP	0.505667819422143	0.84	0.128	3.62794166512332e-125
SQLE	0.503613245395469	0.752	0.198	5.58500059674374e-52
JUP	0.50229348287286	0.976	0.525	2.23115369497699e-32
CYP4F22	0.502031497093904	0.672	0.017	0
MALAT1	0.501478791383763	1	0.895	1.56334395478656e-12
LRP10	0.500726608993697	0.864	0.261	2.45723533067818e-50
DEGS2	0.49884591654644	0.744	0.084	3.99486927045478e-147
PVRL1	0.492714732706569	0.88	0.264	5.36905792207779e-54
CLIC1	0.492313601485639	0.992	0.679	1.44344456288768e-25
EFNB2	0.49113551327713	0.76	0.105	2.16459568893306e-117
SLC11A2	0.488915224989452	0.648	0.074	2.16332903143355e-124
SDCBP2	0.487197400535029	0.824	0.185	4.82033921152616e-75
ZNF750	0.48597130536611	0.848	0.194	3.40261702036634e-72
TRIM16	0.485771609474811	0.848	0.19	4.86994573272439e-75
ERO1A	0.481252795272958	0.616	0.098	5.76753418216224e-79
SHF	0.480772541186373	0.712	0.022	0
TMEM40	0.478729055476816	0.912	0.214	9.8883464311974e-77
TIAM1	0.477672062963588	0.744	0.117	2.10467954420251e-98
RER1	0.476657165689942	0.96	0.391	3.34395309724357e-50
KRT23	0.47654343467288	0.272	0.044	4.89742327873394e-30
ME1	0.476323064274618	0.648	0.02	0
IGFL4	0.476274633836664	0.632	0.029	0
GMDS	0.474327023861066	0.8	0.09	2.09408001361153e-160
CKAP4	0.473723691048994	0.904	0.215	3.18935067122264e-72
SLC5A1	0.472972317959242	0.648	0.009	0
MT-CO1	0.472892821628888	1	0.692	1.12434180086038e-11
FAXDC2	0.469277562337915	0.736	0.062	1.16214818140838e-200
BICD2	0.469099409400457	0.848	0.238	2.69825086966221e-54
FAM129B	0.467780110519195	0.76	0.121	7.55087596308326e-101
MCUR1	0.467407980366301	0.896	0.271	6.01598049072267e-60
SQRDL	0.464395224525555	0.864	0.224	3.27883714682766e-67
CLCA2	0.463722520866787	0.896	0.349	6.45454285041969e-36
LMO7	0.461074151989395	0.592	0.072	1.17675734790429e-106
SLK	0.45885011377521	0.864	0.234	1.85351646192978e-55
GSTP1	0.458507338254685	0.976	0.841	8.71918741527339e-18
COX8A	0.457992047680706	0.968	0.689	7.17068191900754e-24
FABP5	0.457779480769808	0.968	0.786	2.1112351982391e-09
DHCR24	0.456098687104582	0.864	0.25	1.72039807657283e-49
TMEM123	0.455867396368718	0.936	0.434	8.16755432876772e-33
GATM	0.4543504015923	0.92	0.37	9.03163020229686e-36
YWHAQ	0.453458608073523	0.944	0.552	1.85615969261771e-26
ERBB2	0.450921962764602	0.808	0.132	1.1383773332593e-103
DBI	0.450734142679701	0.984	0.799	4.87943547391617e-15
GJB6	0.450703722612796	0.696	0.162	2.42930811936137e-48
PRSS8	0.450244614831568	0.768	0.204	2.04945503669639e-50
SH3KBP1	0.448713523308338	0.656	0.024	0
TGM1	0.445387742205827	0.528	0.014	0
RTCB	0.444675980247271	0.896	0.363	1.26479055907062e-42
PGLYRP4	0.444234993927298	0.656	0.032	0
TJP1	0.443651890092004	0.864	0.193	1.620642024741e-76
SPINT2	0.443205390148069	1	0.616	1.60484978219074e-27
KCNK6	0.439017790576343	0.832	0.25	2.38558483226346e-46
SMIM5	0.438149994589847	0.688	0.044	1.90818336153893e-252
FAM26E	0.436062361800741	0.496	0.001	0
TMEM79	0.435596109606008	0.904	0.28	1.90328525383469e-55
AREG	0.434821528237589	0.664	0.188	1.12545896377483e-34
CDA	0.434005488662368	0.352	0.022	9.49494197331636e-127
CLCN3	0.434000452873216	0.776	0.169	3.76132320810221e-68
CMYA5	0.433673507780979	0.552	0.044	2.47188580949049e-156
PLIN5	0.432035001198226	0.448	0.008	0
SMAP1	0.431822467214564	0.88	0.252	1.16722646380835e-56
ATP6V1G1	0.430415155200069	0.984	0.624	1.59299528744308e-23
FAM84A	0.429080365727809	0.792	0.2	4.39953364917967e-55
RP11-268J15.5	0.429067700990327	0.552	0.021	0
SLC39A2	0.428583473768943	0.68	0.043	2.06648349242961e-252
RBMS1	0.427838679070681	0.8	0.203	2.80472952170216e-55
MSMO1	0.427196476888886	0.72	0.172	5.84801846141735e-55
HSPH1	0.427141803643859	0.728	0.362	6.23266651155117e-08
DSP	0.426177969089612	0.992	0.704	2.45153197873534e-11
UNC93A	0.425938804368977	0.504	0.007	0
KLF3	0.424584627909625	0.872	0.332	2.85788772199126e-33
PDXK	0.424320697147094	0.736	0.118	4.42139672509121e-97
HK2	0.422882154687377	0.536	0.062	7.69054238892128e-100
FBXO32	0.419834080542641	0.736	0.198	6.80883560071463e-45
HMGA1	0.419263395024202	0.904	0.437	2.1730671627965e-28
CLINT1	0.419075302482189	0.912	0.271	2.44546819903036e-53
TSTD1	0.418964674396471	0.896	0.46	3.19308224047035e-32
PGAM1	0.417540863232192	0.976	0.573	2.32908406116268e-32
ANXA3	0.417540661827728	0.52	0.085	1.31956522712878e-63
DNAJB2	0.417271372116999	0.864	0.258	1.49016764306848e-53
AHNAK	0.417263251751744	0.992	0.61	1.28255206761213e-18
POF1B	0.417050828744205	0.76	0.091	1.52594019149739e-137
PPDPF	0.416156182350284	0.976	0.723	2.7427186856799e-19
GSN	0.413854531731355	0.888	0.285	3.30805622817872e-46
CWH43	0.413207021380589	0.704	0.071	4.57532697598023e-158
MAST4	0.412717944582728	0.88	0.299	1.21946726875036e-38
KDM5B	0.411926747275398	0.8	0.244	1.41374025539212e-42
PALLD	0.405961352126068	0.824	0.311	4.49868071931568e-26
DAAM1	0.405259880224369	0.976	0.476	7.05857771758711e-26
DYNLT3	0.40445578517985	0.776	0.143	7.21763358517761e-86
RP11-411K7.1	0.4040468478759	0.712	0.069	5.99084021599065e-168
PKP1	0.403461967234522	0.944	0.436	4.09152924136883e-29
DUSP6	0.403269714424093	0.624	0.119	2.2641191546718e-59
DUOXA1	0.402942164920037	0.776	0.14	7.86778842910078e-89
SPTLC3	0.402539586110814	0.52	0.035	1.61436032257282e-181
SF3B3	0.402284957993846	0.712	0.144	2.43733105188814e-68
JMY	0.40051372294762	0.512	0.112	9.27983018124434e-38
LAD1	0.398875483643499	0.96	0.392	6.11656175558732e-39
ATP6V0A4	0.397930716546593	0.544	0.002	0
IQGAP1	0.397206712089632	0.92	0.441	3.96462840331326e-25
MYH14	0.395998127623135	0.72	0.066	1.1656174802731e-177
EGR2	0.394286004587916	0.816	0.22	2.11353083858069e-48
SPINT1	0.392753811736591	0.904	0.353	3.73092373974739e-37
PLK3	0.392694210070486	0.704	0.22	7.9990357736831e-30
SUSD4	0.392563591903124	0.688	0.052	4.16123070762909e-209
REXO2	0.392010587244322	0.896	0.408	4.12233806794686e-36
KIAA0513	0.391582240172201	0.56	0.019	0
SMCO4	0.390610801755669	0.8	0.131	7.42238776153828e-100
PTPRF	0.389975362813548	0.84	0.353	1.27285418524638e-26
SYNGR1	0.388592804311072	0.864	0.235	3.86022224512646e-59
PTPN12	0.387878438764024	0.792	0.181	1.46498612873264e-62
PPP1CB	0.385874283010369	0.928	0.38	8.05298194890551e-32
SDR16C5	0.383676556762726	0.832	0.298	2.37288430273222e-38
FAM210B	0.38330313327783	0.824	0.225	3.19300758926805e-53
WBP5	0.383143936447373	0.848	0.21	6.67633203684948e-61
BPIFC	0.382496706451355	0.616	0.01	0
CALM2	0.382232600420058	0.968	0.73	7.42812814684426e-16
BAG3	0.381519271123039	0.728	0.313	3.6868314465124e-15
MAP7D1	0.381336752254326	0.832	0.246	3.84973890040146e-43
ARHGAP32	0.380960165212815	0.72	0.124	7.56742883182176e-81
XIST	0.380643305359942	0.928	0.462	7.35278555387451e-16
APOC1	0.380584550699348	0.768	0.136	3.90596243149802e-83
ACPP	0.380397719190531	0.568	0.046	2.07427344739574e-159
PCP4L1	0.379102278355507	0.576	0.022	0
PVRL2	0.378130691374169	0.84	0.193	6.30341617440684e-66
ATOX1	0.375097833566098	0.92	0.348	2.6891137947927e-45
FDPS	0.375073361402296	0.872	0.37	1.43218694733885e-31
P4HB	0.374280574166437	0.976	0.568	2.64243151583998e-24
EEA1	0.374009923106983	0.856	0.305	6.36988298816519e-35
GAS7	0.373048597946592	0.608	0.051	3.05691919459964e-163
BNIP3	0.371994761836843	0.696	0.187	9.04611409975532e-40
EVPL	0.371812317483082	0.696	0.131	1.62757966831835e-69
MAP7	0.371073895650627	0.752	0.166	1.00791177225281e-63
CASP14	0.370464113418237	0.824	0.218	8.9844960758151e-50
IL13RA1	0.370221801474056	0.608	0.102	4.93088984179051e-72
RDH13	0.368913416452577	0.696	0.084	1.84716486706127e-124
LEPROTL1	0.368207020326991	0.792	0.167	7.07395904276915e-72
GALNT6	0.368067197369664	0.632	0.061	4.00902202684311e-147
ELOVL1	0.367042558361102	0.792	0.197	2.51249486800855e-58
NFATC2	0.365000986058541	0.6	0.013	0
PON2	0.364712655530739	0.768	0.183	1.17904696502864e-59
UTRN	0.364188320677675	0.736	0.194	1.46658120325234e-45
ATP6V1B2	0.36411071522812	0.84	0.212	1.78773021945329e-60
CALCOCO1	0.363863958334017	0.752	0.153	5.78652362651407e-66
NPW	0.363752800637899	0.512	0.034	6.14120064087915e-176
MT-ND4	0.36360628219254	1	0.657	4.29558837225852e-07
FAM3D	0.363427248223358	0.392	0.001	0
PLXDC2	0.36310571900088	0.808	0.213	8.74364574757264e-50
PCDH1	0.362464307416396	0.616	0.013	0
REEP5	0.361714983813303	0.968	0.456	9.56465516750338e-35
DGAT2	0.361254811412772	0.672	0.042	5.07221614419894e-247
LAP3	0.36092665638682	0.8	0.257	4.05649859712087e-39
CAST	0.359611824703586	0.984	0.573	8.14637904147132e-19
COMTD1	0.359231969270896	0.864	0.263	1.58673063610132e-51
ASAP3	0.358903508028729	0.712	0.028	0
MANF	0.35781256107917	0.832	0.268	3.97517826169672e-43
MT-CO2	0.356908776615373	1	0.665	2.05296606667577e-06
CTSC	0.356840574853862	0.76	0.194	4.43621911500656e-50
MT-ATP6	0.354762013581897	1	0.659	8.54949081326424e-07
PSMD7	0.354050162685262	0.96	0.44	1.2739600534078e-34
CLTC	0.353991406420232	0.8	0.219	1.3107081681605e-49
DACH1	0.352986749071194	0.616	0.045	9.14947308794688e-189
HSPA4L	0.352702680424972	0.712	0.178	9.65134853915315e-48
RAB11A	0.35220645485408	0.96	0.558	6.04770750408029e-29
KCNK1	0.352153905063782	0.624	0.103	4.98359399322119e-75
SORT1	0.350254372587877	0.624	0.03	0
PDLIM2	0.348742054935097	0.888	0.291	1.5149657799965e-47
TMEM141	0.348517563025709	0.896	0.376	3.1456205388734e-36
NUCB2	0.348353129797779	0.704	0.16	1.49734080951357e-52
OCLN	0.347750999343579	0.584	0.026	0
PRDM1	0.34768034361178	0.376	0.032	2.94091683272845e-96
LINC00657	0.345788158586066	0.88	0.325	3.37343024102592e-32
ACAP2	0.345505437238197	0.816	0.194	2.55890802589012e-58
ZNF431	0.345297790908812	0.616	0.121	8.90658190688433e-57
PLEKHN1	0.343154800857727	0.712	0.1	9.99244544455935e-108
GGCT	0.34289817925892	0.888	0.363	2.55902941819016e-37
TRPS1	0.342731798643832	0.664	0.095	5.54939446277255e-93
LIPK	0.342397559726633	0.488	0.005	0
RAET1E	0.342299001394303	0.592	0.027	0
ZBTB7C	0.341929217363434	0.712	0.085	1.09980320434048e-125
DUOX1	0.341413694682866	0.624	0.091	3.28871041428893e-86
TOLLIP	0.340528704014972	0.896	0.281	5.89770243428252e-50
ADAM15	0.340400550171966	0.784	0.257	4.22880214875031e-38
TRIM29	0.340365869107466	0.952	0.547	5.38099741996018e-19
CUL3	0.339873420986396	0.688	0.116	2.15723462812205e-78
ATP2C2	0.338218727567286	0.456	0.021	1.65409794728865e-228
ARG1	0.338147953411825	0.296	0.003	0
KANK1	0.337956033894542	0.656	0.088	1.53815951154688e-99
CEBPA	0.337870326583901	0.744	0.176	5.51936919584811e-56
VAMP8	0.336572593591092	0.936	0.609	1.96950323085679e-24
H1F0	0.335756492438428	0.84	0.28	1.33499172975126e-37
KREMEN1	0.335709481114142	0.728	0.175	1.40354464830579e-53
GOLGA2	0.335265643154514	0.832	0.257	1.6296542438875e-41
ABCD3	0.335262868228438	0.696	0.158	1.06024807340029e-53
S100A16	0.333387204147393	0.984	0.76	4.56313637788661e-09
MAL2	0.333133744663124	0.808	0.264	2.05137399508728e-37
PAFAH1B1	0.333001339496071	0.856	0.323	4.278494391093e-30
SCNN1A	0.332917411294837	0.568	0.035	1.67225431870058e-216
CHMP4B	0.332167067172086	0.936	0.405	1.8091547337874e-36
ATP6V1A	0.331311400583374	0.744	0.167	1.28670749729197e-58
XBP1	0.330211696204454	0.864	0.303	3.03384450604004e-37
EPHX2	0.330063021916431	0.688	0.138	5.67038654605218e-64
DYNC1H1	0.329232692331576	0.816	0.324	5.70833043619397e-22
PDCD6IP	0.328765075376154	0.848	0.264	1.81766312792875e-39
RPS6KB2	0.327624277087607	0.888	0.342	1.32420683689797e-40
KIF13B	0.326077635515068	0.552	0.047	4.52137259485861e-144
PLA2G2F	0.325301285390613	0.28	0.013	6.64880581188828e-143
MXD1	0.32517800457032	0.456	0.08	1.44815879739948e-47
PPL	0.324598689999753	0.768	0.217	4.0983343813437e-42
PTK6	0.324494228519998	0.68	0.097	3.84322613493512e-98
ANGPTL4	0.32438586693456	0.664	0.21	8.14923360909727e-26
FKBP2	0.323645856074633	0.976	0.444	1.29140276203771e-34
WASL	0.323548776976765	0.704	0.161	8.87201780439584e-52
AK1	0.323227247164655	0.792	0.162	2.2544526729777e-71
OVOL1	0.321420783097479	0.784	0.294	1.13656216427221e-25
ANKH	0.320940489445456	0.688	0.147	1.49097610829581e-54
EGR3	0.320441882595141	0.576	0.15	1.74116908754578e-33
CPEB4	0.320165248010642	0.504	0.089	2.42674491496778e-51
HSP90B1	0.320140848653858	0.944	0.488	1.17939290807222e-18
POR	0.319662378213954	0.632	0.135	6.46078969478849e-52
ITSN2	0.319583714883404	0.784	0.232	5.55976543976377e-37
NGFRAP1	0.319242177037043	0.808	0.273	2.43599183241362e-37
PLA2G4E	0.31867220478732	0.6	0.076	1.16057862834156e-97
TMED3	0.318105703022181	0.92	0.388	1.28572045785144e-34
SUSD2	0.317198506606325	0.528	0.016	0
FXYD6	0.317158476994324	0.656	0.084	6.03736626456712e-102
LAMP1	0.316995182039937	0.976	0.51	3.73868611145177e-22
RAB3D	0.31687670572985	0.712	0.152	3.62649656382385e-59
BNIPL	0.316572800844695	0.848	0.192	3.77209810525501e-64
KCNK7	0.315862694776076	0.736	0.262	2.15613394433566e-29
PMVK	0.315451985557056	0.936	0.423	2.30425740399073e-33
CCDC61	0.315219462248407	0.6	0.059	1.60778010135443e-133
PINK1	0.314842028177847	0.632	0.094	2.35280875898942e-87
SLC25A11	0.314564509920251	0.88	0.302	5.77840032997836e-43
NAGK	0.313381657772692	0.88	0.283	7.89331825114038e-44
BCAP31	0.312708839623826	0.952	0.487	7.13202515983538e-24
SUB1	0.312011237185384	0.992	0.635	5.00817687260038e-19
SLC30A1	0.311725771657608	0.576	0.094	1.35171227650095e-65
CMTM8	0.310943803159399	0.544	0.026	1.73716536524831e-262
PLA2G4D	0.310880434333751	0.28	0.014	2.35223754093253e-128
NOTCH2	0.310544422648669	0.664	0.123	1.90474174957591e-65
LBH	0.309555280868219	0.552	0.1	9.69522912075827e-55
A2ML1	0.308119169085995	0.472	0.04	1.42825560054535e-124
MANSC1	0.307868437307195	0.608	0.08	1.751491266254e-96
BLOC1S2	0.306617502718385	0.896	0.403	4.75622351380918e-28
NLRX1	0.306499726964867	0.52	0.04	9.00022670204238e-153
MBOAT2	0.305005680848166	0.424	0.018	6.44893635066569e-227
C16orf74	0.304849008358313	0.512	0.067	5.03315189299097e-82
DLGAP4	0.304843970966447	0.744	0.156	1.31581288402445e-64
SCNN1B	0.30479923336855	0.536	0.031	9.67777871909e-215
ADGRL2	0.304776264620872	0.464	0.011	0
SLC6A14	0.304501859712863	0.408	0.001	0
EML4	0.304398230833022	0.816	0.284	3.01078844323493e-30
CRB3	0.304225937247564	0.752	0.147	1.27222221044994e-70
STX17	0.304091736544578	0.712	0.153	3.71611640115451e-57
TEX264	0.303472016935889	0.84	0.249	3.15511734212256e-40
MMP24-AS1	0.303402866231527	0.808	0.194	1.02132387356268e-57
GTF2I	0.3029247867778	0.952	0.425	2.14022863398275e-22
CTNND1	0.302780211641537	0.848	0.31	6.39388756351259e-28
SERPINB13	0.30240740963044	0.464	0.012	0
ZKSCAN1	0.302203444264977	0.744	0.256	6.88202861610337e-28
ELOVL6	0.302152469689779	0.576	0.067	1.70194233694009e-106
ANO9	0.301913045363342	0.504	0.033	8.06768432755672e-174
CAMK1D	0.30184847789833	0.64	0.119	5.97949899832405e-62
TECR	0.301232858288267	0.944	0.521	1.5787913006731e-20
KCTD1	0.300977826490787	0.816	0.323	9.0935909388406e-25
GRHL3	0.300783387347647	0.536	0.071	1.61892765397861e-83
TMEM254	0.299820856589871	0.696	0.147	1.39883817201314e-59
MYO6	0.299222151533323	0.736	0.173	3.69124674470197e-50
GRN	0.298617931575784	0.912	0.475	1.07926420038747e-17
CD2AP	0.298198144295686	0.736	0.194	7.54579473163419e-45
CDKN1A	0.298168478557947	0.936	0.474	4.96812016422641e-15
ACOT7	0.297826477682359	0.672	0.08	2.21036786476194e-120
CDH1	0.297018526643936	0.8	0.302	8.75325665474045e-25
MGLL	0.29665272883037	0.464	0.07	1.48085669195747e-60
SIPA1L2	0.296463239932676	0.48	0.048	9.94566667716156e-106
CXCL16	0.296194888675961	0.736	0.162	9.4401191545399e-59
EIF1AD	0.296101505032266	0.52	0.103	7.76780255032626e-47
MFSD6	0.296062500935968	0.648	0.095	2.8940096823241e-88
ITM2B	0.295460109644602	1	0.784	2.93891638251047e-09
SLC28A3	0.295398529625965	0.488	0.01	0
TPI1	0.294563081561339	1	0.696	8.18827528362609e-14
ABCA13	0.293993417775497	0.296	0.001	0
GIPC1	0.293070454179028	0.912	0.378	3.69084387598802e-31
GID8	0.291427399253735	0.8	0.216	1.01827427354757e-48
BEX4	0.291399147428321	0.736	0.177	7.98062536331413e-50
FOXO1	0.29120631615334	0.512	0.09	2.5457654338675e-52
MGST1	0.291013561249447	0.896	0.213	2.17365162864342e-62
SLC27A4	0.290897088789182	0.584	0.06	3.23294325013162e-125
SH3D21	0.290770319755959	0.448	0.016	3.4246057490669e-300
GATA6	0.289149219890243	0.512	0.013	0
CTNNBIP1	0.288433653944583	0.976	0.509	7.56534252444113e-30
KIF1B	0.287975803727917	0.728	0.17	1.08804953211784e-49
COX5A	0.286657958748793	0.968	0.553	2.92638819989855e-27
RAB38	0.286640920470364	0.864	0.324	7.38840081870557e-34
CA13	0.286414886213059	0.48	0.014	0
BARX2	0.286032196528134	0.736	0.172	5.75170476929543e-51
SGPL1	0.285922651008798	0.592	0.065	3.08662814492222e-113
ORMDL2	0.285651205267697	0.84	0.252	1.16067127815946e-46
BBOX1	0.285068076783022	0.768	0.157	7.45974646471441e-71
FILIP1L	0.284232153791637	0.656	0.177	2.38317404659972e-35
HMGCS1	0.284086399131565	0.728	0.252	3.51995275803181e-25
DDAH2	0.283480648238075	0.784	0.272	4.80801657209971e-29
QPCT	0.283030474728538	0.744	0.091	1.10618753106726e-129
LRRFIP1	0.280882356775952	0.904	0.458	6.19073960003911e-14
NUDT4	0.280855594134318	0.688	0.202	5.94759338523864e-32
EFNA3	0.280190518836122	0.832	0.294	1.70869012941075e-31
ELOVL7	0.280096493500806	0.408	0.02	1.81689059793348e-189
NXPH4	0.280081138367122	0.552	0.1	2.9147910719953e-57
AQP3	0.279524754791196	0.96	0.72	0.000360966174912141
TMED10	0.278972589352412	0.944	0.428	6.29540490423388e-25
STK24	0.278701945952401	0.656	0.174	2.05829010308454e-38
CFLAR	0.278072049687779	0.744	0.238	3.9957037281605e-30
CARS	0.277860962916481	0.608	0.135	2.52542456791105e-46
SGPP2	0.277772790207298	0.584	0.07	7.07727325587556e-104
MT-ND5	0.277229287649482	0.992	0.622	3.86871627101272e-08
YWHAB	0.277066681614941	0.968	0.607	2.79767008876069e-13
MYEOV2	0.276988658217887	0.928	0.524	5.18468532340006e-24
DOCK9	0.276881581493164	0.408	0.071	2.8017422188048e-43
EPHB6	0.276678442612782	0.88	0.469	5.43901325825464e-14
SLC25A5	0.276615907146629	0.984	0.767	2.36146781105165e-10
MT-CYB	0.276514056639033	1	0.659	0.00246351993019797
MAP4	0.276378924066336	0.864	0.368	6.21046374555854e-24
PAPPA	0.276228790940541	0.44	0.008	0
TM9SF3	0.275779565283792	0.792	0.261	2.44972330848922e-32
COBLL1	0.275524311732805	0.592	0.123	1.91962517430289e-48
BACH1	0.275357786401804	0.672	0.186	2.36283620444099e-31
HMGB3	0.275216615974852	0.768	0.187	9.35762337720325e-55
TMEM184A	0.274777859530462	0.512	0.03	2.94209715753273e-196
CPA4	0.272663770453061	0.352	0.113	4.50665830294469e-11
FDFT1	0.272479280337046	0.816	0.321	3.82440476831636e-27
RAB7B	0.271553292191512	0.76	0.192	5.38236778929479e-48
RAB5B	0.271398690355215	0.736	0.188	8.53712033249875e-43
SC5D	0.270738751096648	0.616	0.092	2.94614749434583e-80
PROM2	0.270534126705432	0.512	0.08	1.02111706492834e-63
NCKAP1	0.269527753860088	0.76	0.208	2.70319386154628e-40
CYSRT1	0.269242059240931	0.568	0.048	2.29318770430335e-149
H2AFJ	0.269146339699429	0.88	0.428	3.47123093958068e-22
SPTBN1	0.268459004465645	0.704	0.253	3.20123773453498e-23
KIF21A	0.268393661683154	0.576	0.12	6.25174754777225e-47
TULP4	0.267905134488221	0.704	0.159	5.43294529836776e-51
NIPAL1	0.267816350008938	0.64	0.126	4.37095635803867e-56
MT-ND1	0.267190875001126	1	0.64	0.0006403436468864
HSD17B10	0.267087162601922	0.872	0.391	2.9740591189579e-28
LLGL2	0.266773631961359	0.544	0.071	1.45298077327432e-85
FRMD4B	0.266345327376317	0.744	0.21	1.18711028126176e-36
PPARGC1B	0.265805320726264	0.552	0.097	1.56449574598243e-55
SHOC2	0.265723315404137	0.736	0.209	3.43110149257584e-37
ISYNA1	0.26561629333454	0.44	0.037	8.86891355924609e-116
GSTA4	0.265519508361708	0.888	0.37	2.00954049617618e-30
CTSA	0.264890504040899	0.752	0.195	7.84762892835583e-46
LIPG	0.264761511634663	0.368	0.007	0
CFL1	0.264273627770424	0.984	0.717	2.2744187625651e-08
GABARAPL1	0.263686585565497	0.68	0.184	2.29727197054096e-35
COX6A1	0.262826947599902	1	0.691	4.39492722523931e-17
KLC3	0.262795597296291	0.88	0.37	6.73530246477946e-28
WNK1	0.262430508871107	0.864	0.356	1.52369462681648e-21
HMGCR	0.262233699183814	0.6	0.132	1.26101798221246e-44
CCSER2	0.262175465706814	0.8	0.261	1.49585344934318e-31
ESRP1	0.26166134827462	0.752	0.243	7.57652915801458e-31
PAWR	0.261564959350159	0.768	0.254	2.6532605461542e-28
TOB1	0.26143941923142	0.84	0.392	9.51993346988583e-14
WDR26	0.260262702821235	0.552	0.136	8.55718734263415e-33
PLA2G7	0.260201891135725	0.36	0.007	0
WASF2	0.25984214937365	0.888	0.451	3.73767279658417e-18
FOXO3	0.259357273055611	0.648	0.231	5.63839558262753e-18
ACSL1	0.259099208105971	0.6	0.137	4.25279089484195e-43
LRRC8B	0.258952576761872	0.584	0.105	8.79012835194081e-58
DBNL	0.258599523867388	0.872	0.26	5.30099380071604e-45
CXXC5	0.257596205451618	0.512	0.037	2.84805493711074e-160
BLNK	0.257313401572299	0.56	0.045	2.23459946842012e-153
NCK2	0.25629318577303	0.552	0.061	1.77135208531521e-104
ARHGAP1	0.255664293729061	0.624	0.109	6.72352577928025e-65
TTLL4	0.255646822500086	0.44	0.037	8.18913048143903e-115
CHD4	0.255606853691626	0.824	0.356	7.99364088032617e-18
SLC25A39	0.255573893336595	0.8	0.294	3.19895734800492e-31
ATP5D	0.255511955644856	0.976	0.641	4.66605968617957e-17
SYTL1	0.255478185750254	0.952	0.371	6.74088005240184e-30
ABHD17C	0.255284511673581	0.536	0.043	9.05439877019379e-149
LRRFIP2	0.255092201644314	0.808	0.297	3.98098222533775e-25
STAP2	0.254373571276341	0.856	0.308	7.84623793264388e-37
NADSYN1	0.254253214455159	0.544	0.059	2.72828543189851e-107
N4BP1	0.253458575192685	0.696	0.205	6.14823863099897e-31
SH3GL1	0.252772311056761	0.768	0.187	1.49343191111676e-48
TPD52L1	0.252707882180623	0.72	0.206	3.652071283259e-39
MGST2	0.251606825280404	0.872	0.421	2.07755454948026e-24
NIPAL2	0.250602687724616	0.552	0.092	4.79222527412358e-61
SEMA6A	0.250502835861481	0.448	0.033	2.19229750256564e-135
NACA	-0.276663681288063	0.992	0.929	3.56985154932355e-07
HSP90AB1	-0.291070869772072	0.984	0.823	0.000753445299914472
RPL8	-0.29581132058667	0.992	0.979	2.22611804371965e-07
UBA52	-0.30796894300925	0.976	0.887	2.12206661896529e-06
H3F3B	-0.314314221474404	1	0.924	4.57829350970588e-06
RPL37A	-0.32910445510423	0.984	0.979	6.04256146028037e-09
HLA-F	-0.330329542360112	0.072	0.262	0.00743740446023948
EEF2	-0.338949697826104	0.984	0.768	0.00673161598824179
RPS15A	-0.339930389817056	1	0.988	1.64004431787606e-10
RPL15	-0.366625265531972	1	0.984	4.7608026753976e-17
RPL3	-0.376415678065704	1	0.989	5.13756295354407e-18
PTMA	-0.37959366240228	1	0.977	2.33450048435673e-16
RPL4	-0.387490474190705	1	0.881	6.15808323122296e-14
HLA-DRB1	-0.388249230337526	0.264	0.084	3.57431572937748e-07
RPS8	-0.396517315736613	1	0.981	8.43047956580189e-16
RPL29	-0.398427777105844	0.992	0.974	1.16930808145556e-15
RPL27	-0.404071121218622	0.992	0.958	3.06372486430335e-10
FAU	-0.413853170813999	1	0.92	2.77911740143291e-19
RPL9	-0.414096325806252	0.992	0.979	3.54152806971584e-20
YBX1	-0.417244108914779	0.976	0.82	0.0405026674465252
ADH5	-0.420965309310766	0.088	0.284	0.00238108163259344
RPS4X	-0.423980267856793	1	0.988	1.19649644946261e-18
EEF1A1	-0.426300845506818	1	0.998	4.58195599999018e-24
RPL27A	-0.433004931686026	1	0.981	3.68806808788709e-21
RPS7	-0.433357444413427	1	0.968	9.82414038011243e-20
RPS28	-0.435166447577668	1	0.98	1.61452941969434e-16
RPL38	-0.435997220164257	0.992	0.892	5.18137963781139e-11
BTF3	-0.437917349528648	0.976	0.865	3.97754371851666e-15
RPL23	-0.437958874706344	1	0.927	3.99341117217297e-15
RPL11	-0.444839912282551	1	0.983	4.041541870454e-25
RPS11	-0.4466804201933	0.992	0.944	9.42157271936123e-18
RPL41	-0.454606073322591	1	0.998	1.58783702404206e-17
RPLP2	-0.462554428548848	0.992	0.989	2.85437463769044e-26
GNB2L1	-0.463362822733209	0.992	0.911	2.28289390148072e-17
RPL23A	-0.46845412886945	1	0.986	8.08995662180268e-24
RPL24	-0.47049357138699	0.984	0.924	1.10959130054401e-19
GAPDH	-0.475620269237043	0.968	0.915	1.12412615515986e-05
RPS24	-0.476012638905013	1	0.987	5.99221044945164e-25
RPL36	-0.485258448602364	0.992	0.977	2.79230839981585e-15
RPS2	-0.49399884302855	1	0.996	1.03987524102564e-25
RPL22	-0.495497232893688	0.984	0.921	8.36888499246716e-21
RPS20	-0.495534541775228	1	0.969	6.86117239101542e-25
SDCBP	-0.497655483365339	0.096	0.283	0.0138392875092901
RPS3	-0.501503487325339	1	0.985	2.03064438494138e-24
RPS14	-0.502326287442014	1	0.996	2.16498347250559e-28
CCDC3	-0.50642769727079	0.144	0.349	0.000715682885848519
CAV2	-0.509416476237736	0.264	0.413	0.0152255809011202
RPS16	-0.516602837973398	1	0.955	1.03363812308015e-25
RPL13A	-0.517112284892217	1	0.999	1.86159411754042e-35
RPL37	-0.517151042022185	1	0.975	4.71039362382932e-24
RPL6	-0.519445248501374	1	0.979	6.50963088979006e-27
CD74	-0.519617526271873	0.304	0.099	5.29275966574728e-08
RPL35	-0.522227313522929	0.992	0.977	1.46360189945907e-24
RPS15	-0.522914675829136	1	0.986	9.98338035146207e-31
RPS17	-0.52419074289031	1	0.99	2.04815224373589e-27
RPL13	-0.533370366453825	1	0.999	4.3751015979341e-35
RPL19	-0.545313151453118	0.992	0.986	1.72054075187939e-35
RPS5	-0.546915516570175	0.992	0.958	2.81161930875132e-25
RPL26	-0.547165125135169	0.992	0.994	7.10916546299525e-27
CA12	-0.559678338608394	0.288	0.434	0.00288222322506226
RPL10A	-0.564317394755357	1	0.983	1.0996100060329e-31
RPSA	-0.565944007911266	0.984	0.916	1.13131471158227e-23
RPS6	-0.567227299189175	1	0.998	3.8272019143211e-35
RPS18	-0.568660317873968	1	1	1.48331246560256e-30
RPS23	-0.569952926031552	0.992	0.988	1.25595026904536e-33
RPS25	-0.573355691032401	0.992	0.967	1.90580953158725e-31
RPL7	-0.580084070204987	0.992	0.993	9.82472663927999e-36
RPL39	-0.580816064461426	1	0.987	1.0172820188565e-30
GLTSCR2	-0.583024790135975	0.96	0.719	0.000137565290526744
RPS13	-0.587091796484501	0.992	0.976	2.58377885193594e-31
RPS9	-0.587686760384729	0.992	0.971	2.44784777955693e-32
RPL30	-0.595752087101672	0.992	0.976	2.13622169056423e-35
RPL14	-0.595984663689999	0.992	0.952	1.48768187232276e-30
RPL5	-0.59796046274713	1	0.957	2.07562445779953e-28
EEF1B2	-0.604438959928632	0.984	0.88	8.1389792974305e-19
RPS12	-0.604445158234098	1	0.999	1.70042755336662e-38
EEF1D	-0.604492699988176	0.984	0.775	6.6829711356647e-11
RPL18A	-0.614198260684994	1	0.993	8.92492585603629e-36
EIF3E	-0.620160405316892	0.984	0.743	5.5723691852671e-06
RPS21	-0.637986638537415	0.992	0.901	1.17151435824157e-17
TGFBI	-0.649588396899958	0.112	0.35	1.59419186394595e-05
RPS3A	-0.650948056835661	1	0.994	3.13808532324319e-41
RPL10	-0.654070727412274	1	0.998	2.0106415840509e-47
SPTSSA	-0.662016308294523	0.448	0.513	0.0419319391805768
RPL35A	-0.667670867404301	0.984	0.98	1.63157353653916e-37
RPL12	-0.670434392827321	1	0.988	2.57659307542087e-36
RPS19	-0.679400373112228	1	0.997	7.95868835421058e-46
RPL21	-0.682683903405036	1	0.995	4.50014281650557e-44
PMEL	-0.687732719318866	0.416	0.093	5.6990965980397e-25
RPS29	-0.709012641245493	0.984	0.98	1.08374513585028e-28
RPS27A	-0.717265431718296	1	0.995	2.6510716987242e-49
PTRF	-0.721343953558959	0.312	0.481	2.63976359143754e-05
RPL34	-0.721420784501877	0.984	0.995	3.22387567407812e-45
RPL32	-0.725377978053743	0.992	0.996	4.33350983683312e-48
NCL	-0.741150595412406	0.856	0.673	0.001457325266582
RPL31	-0.743857890806723	0.992	0.987	1.7385266395038e-37
HMGB1	-0.75844255925629	0.968	0.771	1.22887972776719e-11
RPLP0	-0.759697274199928	1	0.981	1.33339861092637e-39
S100A6	-0.76214186712984	0.776	0.706	0.00725949423168771
HNRNPA1	-0.769282498505792	0.968	0.805	4.9847372890003e-20
FAM213A	-0.782066792693625	0.32	0.458	0.000671685821269865
NPM1	-0.786781535756389	0.984	0.798	7.67045366976855e-18
HLA-C	-0.794143082127209	0.952	0.682	0.00368504432174985
RPS27	-0.802178674404082	1	0.996	1.58495572128233e-52
GPNMB	-0.804202114105962	0.696	0.599	0.0347489293602428
NFKBIA	-0.808919651124545	0.984	0.824	9.93097784163697e-08
SOD1	-0.80960780711315	0.752	0.651	0.00241696201563836
JUNB	-0.814568439062354	0.992	0.875	7.89584956239144e-17
GADD45B	-0.826347185075429	0.96	0.808	1.22005007686661e-06
SNHG8	-0.834861075737439	0.888	0.728	3.09363819334303e-06
RPLP1	-0.853613103321632	1	1	3.55548078336257e-62
FOS	-0.892084881581453	0.976	0.771	3.57675833970459e-06
IFITM3	-0.899187670959808	0.36	0.495	8.43061738584791e-05
IER2	-0.922020170705939	0.992	0.853	6.41322895141137e-13
ANXA1	-0.936035272332377	0.688	0.634	0.00717428809170952
CAV1	-0.943014930791686	0.376	0.522	9.60540371488435e-06
ID3	-0.973072333981331	0.528	0.556	0.00622213201615773
LY6D	-0.995621877996116	0.912	0.848	3.45582082411829e-09
CLEC2B	-1.0088334274454	0.368	0.505	3.73015666316179e-05
HLA-B	-1.00925083348824	0.952	0.743	2.54916063040126e-10
S100A10	-1.03652208085215	0.864	0.759	2.0090248152986e-09
ID2	-1.08477177699096	0.6	0.585	0.00150346562337311
KRT1	-1.11125591353305	0.992	0.979	1.47937006984972e-17
FTL	-1.11272405319603	0.944	0.743	4.0407628387686e-10
HLA-A	-1.17143960918719	0.904	0.742	4.34872550019496e-13
IFI27	-1.17442790457013	0.48	0.545	0.00992294368778282
B2M	-1.26907539454331	0.992	0.974	5.70004256119518e-53
SAT1	-1.27401223934252	0.352	0.49	0.000127125252089664
S100A2	-1.35514872078409	0.848	0.866	1.77427272100692e-18
DST	-1.54637581488603	0.456	0.529	0.000315663718670971
MT2A	-1.59379956253895	0.584	0.659	1.11510301232253e-12
KRT2	-1.67121139710461	0.312	0.435	0.0112410236372479
FTH1	-1.82311678173859	0.848	0.83	1.94713888231549e-30
MT1X	-1.84315306808401	0.368	0.664	1.36655354967245e-19
KRT5	-1.98324538917598	0.976	0.955	1.71631351111292e-43
CXCL14	-2.19083491444857	0.84	0.737	9.98013573165725e-13
KRT14	-2.2241239846472	1	0.999	8.81422123093484e-52
