# Supplementary material for: Contribution of GATA6 to homeostasis of the human upper pilosebaceous unit and acne pathogenesis
Source: Nat Commun. 2020 Oct 20;11:5067. doi: 10.1038/s41467-020-18784-z (PMC7575575; doi:10.1038/s41467-020-18784-z)
Supplement: Supplementary file 5 — Supplementary Data 2 [file 41467_2020_18784_MOESM5_ESM.xlsx]

## Sheet: GATA+ cells
Supplementary Data 2: Differentially Expressed Genes in GATA6+ cells (p-values were calculated between GATA6+ and GATA6- cells using a two-sided Wilcoxon test).
	avg_logFC	p_val_adj
GATA6	6.77929872060021	1.02078876440846e-287
PTN	2.66010756790926	4.06219072307407e-143
TPM1	2.0171686881553	2.70395859001286e-137
IGFL2	1.95028437087349	1.0986727564574e-40
MSRB3	1.78931686054087	2.94300804338359e-45
CREG1	1.77700277842863	2.7988285613817e-125
ADGRL3	1.75462957566666	3.15374506639636e-95
CIDEA	1.72080570600014	1.13754963807668e-77
CLDN1	1.61638943720238	1.32146345723106e-151
CARD18	1.61130090753403	4.69866965860924e-96
DACH1	1.53724207459165	1.10325883984237e-56
TMPRSS11E	1.5201341049273	8.39106492167734e-31
FOXC1	1.50789587767247	3.24502456976267e-60
LIPH	1.41905194609512	9.9944101180808e-35
CYP27A1	1.41544804592564	3.65257587043367e-93
FAM132A	1.40243731375847	8.42470885119921e-94
C5orf46	1.36253666365238	3.29424884985234e-42
EFNB2	1.35527027984582	6.32111036613764e-66
KRT6B	1.3153510636031	1.04311859756276e-57
ACTN1	1.30478728093545	1.11215787560131e-100
ADAMTS15	1.30321169206329	2.81247838405936e-23
HSD17B2	1.30060939423189	4.24982381979095e-37
SUSD4	1.2930751169581	6.40620782186411e-55
GMDS	1.28449855552366	4.7667311155038e-76
CST6	1.27676570716337	1.43894105202323e-40
FXYD6	1.26536954854603	5.85572774832201e-72
CALML3	1.24034082674435	1.16097984533959e-130
RBP1	1.18412217229836	8.66029391582976e-127
CHI3L2	1.16102530673794	8.04191038152749e-43
APOC1	1.14963906279391	9.35320510105964e-70
IGFL4	1.13295219827552	4.55438648065319e-32
EPHA4	1.12214962501316	6.80315733582572e-52
FAM83A	1.11096538306917	2.33687621992553e-47
ELN	1.10619043562999	1.38863242599063e-26
RARRES1	1.10422353429561	2.69884686930781e-20
CMTM6	1.10184735403371	4.16142845067001e-73
SOX7	1.09980814323813	1.22142615289207e-70
KLK1	1.09324445948851	3.32136305324953e-59
SPINK5	1.08104629168679	2.86281691921063e-45
CHI3L1	1.06990056866796	1.01476454503028e-56
GRHL1	1.0684615772708	3.10648994642076e-52
C16orf74	1.06527536165197	2.65161702877185e-46
CNKSR3	1.05642280026518	1.5998291299266e-36
PDK4	1.05304093064143	1.13393144636117e-21
CSTB	1.05102594557688	2.12023412652324e-145
EDIL3	1.04653137816067	2.50684541818232e-35
PNLIPRP3	1.04214446833019	2.28037137537444e-40
TMEM45A	1.04120368095069	3.80796903678025e-91
MACF1	1.03564860857978	4.27445529770661e-74
SHF	1.03539988268079	6.46681096301391e-27
TM4SF1	1.03270520006189	1.63138480567483e-81
SLC15A1	1.02335356300644	7.9203047520294e-21
DAPK2	1.01854203333983	1.50254170330407e-48
CHCHD10	1.01304453754993	1.69014940852512e-104
ARHGAP28	1.00772718322217	2.02518942369391e-25
SOX9	1.00746719098589	3.8610974835357e-60
KLK7	1.00684965246075	4.81681796156052e-24
UNC5B	1.00356300348672	1.44032672648775e-20
KRT79	1.00183407165514	1.243246137371e-17
ANGPTL2	0.998041135992378	1.21099086438799e-40
SLCO2B1	0.997490099448912	4.74376135095068e-20
EFHD2	0.96636428088624	7.59079551785359e-54
KRT17	0.964588836612428	8.74091123129394e-66
KRT6A	0.960415318453822	2.27338576114338e-57
NFIB	0.956747622582873	1.29658114542419e-102
ZBTB7C	0.951917633269382	5.29755311959177e-42
IMPA2	0.946354139186036	4.31716704029737e-96
EGR2	0.938732679712816	2.60636572739089e-61
CD109	0.93588373283165	8.65040408377229e-57
RASEF	0.932445186094055	7.77099000116832e-22
PLPP1	0.931988041513419	4.64864305673719e-46
TRPS1	0.929750237535208	7.66187570006802e-41
APOE	0.929038512860338	1.44816702121572e-141
PDXK	0.927158321782367	7.20205622849987e-51
CRACR2B	0.926236793412754	7.58753017347794e-21
SLC31A1	0.919266128019288	1.80564763891132e-35
CTGF	0.917811072319105	3.28842546548375e-31
ADGRL2	0.906694504181391	1.15446906097598e-18
NEBL	0.904190659838408	2.1302553617084e-51
PALLD	0.895886607389563	8.95512262854382e-77
TSHZ2	0.888573432975798	1.40262762498788e-50
PTPRF	0.880890360309525	9.60512341962224e-80
CRYAB	0.879500585066471	1.15908110630959e-82
HEBP2	0.871874250216521	1.68227723047889e-84
SPTSSB	0.869174185881313	1.22231055372303e-44
LIPG	0.86079312868341	3.74641394261763e-16
ATP6V1C2	0.858811854525243	5.83893564135164e-16
KREMEN1	0.857918014553112	3.8794980741316e-52
CTSB	0.853915808785151	2.18447714995163e-79
ANKH	0.853168934619549	2.05251263325228e-45
QSOX1	0.850777045396214	5.30089528673713e-27
AGR2	0.848491719769619	2.63629838678473e-17
SLC40A1	0.847816460454095	9.3650152833292e-26
ANXA3	0.845233070244889	1.89249702814349e-37
BLNK	0.841951795514401	9.23389122559661e-32
KCTD1	0.841552533227886	5.04262239341084e-74
HMGCS2	0.839046229936301	1.56510661403892e-29
CTSC	0.837949130168031	4.70537358694609e-51
NFATC2	0.832995589490988	2.99148261299991e-20
CYP1B1	0.825719948892275	8.00158110991446e-37
GGT6	0.823690309293996	2.29140400555571e-42
ABLIM1	0.822773300681281	1.12208070059805e-59
MYH14	0.820836699351575	9.51112259414522e-36
PAPPA	0.820530165259372	4.35185698538678e-15
TST	0.816807002683096	5.67466002541103e-28
SLC7A4	0.814821997439376	6.40459127262154e-14
THBS2	0.814754826497245	2.49002204799055e-35
CASK	0.813040146875371	1.8929764161154e-31
PLD3	0.812886112621893	7.09541514508523e-56
MGST1	0.811885135879377	3.62652217879326e-78
VSNL1	0.810766700708933	3.786081360698e-64
EMP2	0.808811626080009	8.45742437426013e-97
KLK10	0.803537984930491	3.52956241257809e-23
TIAM1	0.802626091414903	2.88291433259398e-41
FURIN	0.801304570997602	1.97558459494018e-30
CKAP4	0.800247168342283	2.20466501808349e-48
PPARGC1B	0.796036894356045	5.66211504707351e-34
FAXDC2	0.794853021622788	6.77099825660802e-35
AHNAK2	0.79439542482904	9.28482912092433e-90
FAM84A	0.793516836369531	2.77105539937333e-54
SH3BGRL3	0.793255460787303	7.02474153522411e-95
NPW	0.792162985991702	9.51253135751627e-23
ENTPD2	0.786139545626953	6.61940387410555e-21
C9orf16	0.784376777393695	2.01945296008992e-97
CGNL1	0.782490951817033	3.83815487197697e-23
PCDH1	0.782163755144995	3.6282453920083e-17
GALNT11	0.77814935547807	8.69585879286093e-43
ADGRG1	0.778030514776361	5.58444619884934e-41
LTBP1	0.775019881443434	1.65668848481084e-23
PSAPL1	0.774428689459603	1.47977436810337e-13
KRT80	0.772146120943081	3.22306057216142e-37
NGFRAP1	0.771093959018004	4.73057816867915e-72
CD24	0.771005698825468	2.35676271254725e-27
PON3	0.767648206820619	2.1465072279456e-25
ATP6V0A4	0.764138624109351	2.26045136268968e-13
SMAD1	0.759144081067276	5.42677507294358e-43
MT-ND1	0.758072612232907	1.47645400398138e-232
PTHLH	0.755635067637365	1.59471828410707e-17
DMRTA1	0.755003937397709	6.64457371226136e-15
SEMA6A	0.753441684662899	6.35367599323333e-23
FAM26E	0.750721104841424	1.70790107484634e-12
EMID1	0.748892132080141	3.49725206340266e-15
MT-ATP6	0.742498003588812	4.79908907706886e-241
MT-ND4	0.741941605368748	1.06259164417522e-238
SUSD2	0.739908583399347	2.6608090385311e-16
SIPA1L2	0.739422791153593	9.37658271906409e-22
PDLIM4	0.737465171990506	7.71875973859221e-46
MT-CO1	0.736418786239169	5.56272887505418e-263
MT-ND5	0.73575873689511	3.29472594151826e-146
DSC2	0.735714981383182	4.91432913520194e-42
SCEL	0.735371898854388	4.62841840482267e-39
GJB2	0.734632509046673	2.6184720882993e-44
DUSP6	0.732919547581617	1.50094780213865e-30
MT-CO2	0.731662295974786	1.17252967949672e-236
GTF2I	0.729022562943348	1.45816658352748e-77
BNIP3L	0.727685098478615	4.76682727904038e-59
IRX6	0.727469988574274	3.3451737328111e-20
OLFML2A	0.72641543603695	5.02265117079751e-18
PLA2G16	0.726179440769295	1.20646390419562e-15
BHLHE41	0.725020904452885	6.45117060412079e-26
CHD7	0.723828398815019	5.73510574527523e-37
GATM	0.718702355549132	4.58410161850029e-62
CHRDL2	0.718142784909247	4.59724564005069e-13
SPTBN1	0.717277609612848	3.29266444144782e-47
ERBB2	0.716479078790668	1.26522898241696e-35
MARCKS	0.71607413365365	1.6638060830694e-87
GULP1	0.714698026548255	2.49015803545939e-32
PLEKHG1	0.7114731921326	8.03745423234113e-16
MT-CO3	0.709464834412978	1.70412882449165e-251
CLU	0.708338349240278	2.86491066846033e-14
MT-ND3	0.708101628033813	1.68223963685154e-179
IFFO2	0.707845092169145	2.65981571363698e-36
ATP1B1	0.707749177944309	3.63935061360954e-41
MAP4	0.705275431430919	7.23885458559778e-67
MT-CYB	0.704640914759502	3.40736634514009e-221
CASZ1	0.704078333892986	2.94943305915274e-30
LBH	0.703939370389385	1.20944022306529e-32
SEC14L2	0.703805494877665	3.14578758107841e-26
SLK	0.70312131618977	3.62292852376083e-44
KRT77	0.702639087372047	1.78226040040502e-15
VDR	0.701354240998874	2.6494701341603e-36
WBP5	0.701116060627945	3.08911181741684e-57
FAM210B	0.700256073138785	1.00218545408638e-48
SLC5A1	0.700070861141221	1.17076268355527e-15
STEAP3	0.698682763640278	2.8681167728167e-20
TTLL4	0.698664440207174	1.29887631035e-22
SEMA5A	0.698628466608721	4.70000368474007e-28
SVIL	0.696582209991005	3.25001374121961e-54
SAPCD2	0.695607609229773	9.3328408187133e-17
XIST	0.692295604106126	7.33302085596996e-73
LRRC8B	0.689453526678852	1.4663224919412e-25
KDM5B	0.686691293494185	1.31113674875593e-48
ACP5	0.686522923030077	1.78342617413048e-32
SEC11A	0.683969103685841	3.00597970056183e-71
GJB3	0.68350855448098	5.78738924973715e-52
HMGA1	0.682928823010948	2.70890511807018e-69
PCP4L1	0.68174478175936	5.14015992245984e-17
HOMER1	0.67760261924476	6.48595569374363e-28
CCDC61	0.674360469191116	5.28802279188925e-27
DPYSL3	0.671940677087686	3.00514530129855e-17
IGFL3	0.670925404058267	9.36064099268379e-19
RAD23B	0.669973082279377	3.35413970400954e-63
RP11-367F23.2	0.667855521141949	9.06114445784642e-12
NXPH3	0.667514384859703	1.40377055066874e-10
CARS	0.667492970589169	2.59395392917207e-33
ABRACL	0.666630877973861	4.0119032568543e-59
SLC28A3	0.665902675962618	4.07630608959894e-14
DNASE1L2	0.665671259114975	3.91262888048243e-12
PVRL1	0.664524852686703	3.43054941263295e-47
PLXDC2	0.661293019801473	1.07223404246857e-42
TPD52L1	0.661218681714857	4.49811605295876e-49
SLC43A2	0.661115119794005	7.93837167454924e-17
TMEM123	0.656646517870186	7.05070836197541e-65
ECI1	0.656534170828368	7.63968031186096e-36
ENDOU	0.6562418190741	2.29754416407898e-18
CAPN2	0.656077982448529	1.80711463277577e-40
PDLIM2	0.655760664503772	1.44506277136264e-56
SYNE2	0.654557526195744	2.8202309240874e-75
CCDC34	0.652523662248011	1.2732511116089e-36
FAM167A	0.650677626079312	7.63195221706587e-24
GJB5	0.650046231647792	1.34163878359081e-41
MALAT1	0.649858397541502	2.16731255227279e-245
MPST	0.649826515277749	2.6441634880249e-52
BEAN1	0.648067153204746	1.0788638092381e-11
MT-ND2	0.647740412317968	1.17967131836158e-199
EPS8L1	0.647286676292256	6.08878059621975e-18
FST	0.645814761089333	9.96206164140064e-17
TSTD1	0.643546780699564	4.36841654539814e-73
GALNT6	0.643329232166301	9.59985179722967e-23
LRRFIP2	0.642749476319191	4.83458943419558e-52
HR	0.641924041177449	3.50475945576007e-39
CA13	0.639909433938064	1.21451911299612e-15
FAM3D	0.638857596745685	6.31398351766103e-11
AHNAK	0.638281182469731	1.56392275742299e-107
SLC6A14	0.637969388224813	1.36461313609208e-10
DEFB1	0.637943546757842	2.85868485768444e-47
FAM114A1	0.636733760926857	1.17240168280076e-35
C6orf48	0.636584979609767	1.32574787839398e-67
FKBP1A	0.63618256386788	6.15200186082831e-88
COX8A	0.635608101747731	1.17446403420978e-107
ARL5A	0.633198246902027	6.0846287120343e-52
LY6G6C	0.632047537309833	3.09685613094792e-23
FGFR1	0.631791821578815	2.02974076036377e-21
TJP1	0.628733567164766	1.85062656345773e-39
NFIA	0.628258691836319	1.65094380100576e-40
MT-ND4L	0.628082665094799	6.35206576769334e-61
NDRG2	0.628042148638653	2.81223970649123e-32
CMTM8	0.627688550443179	2.30543378653239e-18
IQGAP1	0.625726239094388	8.35038442337387e-65
L3MBTL4	0.625198896506882	1.40731084962725e-21
FILIP1L	0.625143926510275	2.54639742582681e-34
CLIP1	0.624571288206207	1.32840655258285e-57
MAP7	0.624510346733797	3.28540145684769e-34
PGLYRP4	0.622166969223352	4.5797799309342e-17
CRNDE	0.621538276173966	3.01494176030307e-58
DIAPH2	0.620649918812783	3.93088592800424e-30
KLK5	0.616970506536458	2.75447369915885e-19
CLIC4	0.616695573963672	2.36912131922384e-32
BARX2	0.614925612245047	2.48778153517713e-35
GJB4	0.613876628925162	1.93726157108234e-14
CD59	0.613183943365603	9.2657432737104e-72
PIK3R1	0.611892336890871	1.36491557440191e-39
YWHAQ	0.609994189100759	3.16582488663033e-74
ZFP36L2	0.609837859429772	3.82522654379394e-79
ATP5D	0.609476387812746	1.86767989847065e-111
ATP5A1	0.608717558130407	3.89340357499187e-102
MYH9	0.608684398963069	3.01494439499117e-42
CTNND1	0.607202764220223	6.85108041246317e-47
FOXO1	0.6068308039211	8.02508755476091e-23
SPRR1B	0.605158244503709	1.97825573740284e-21
PRRC2C	0.605084598128999	3.28106991377624e-79
ENC1	0.602690426139036	1.85901759298878e-17
CECR2	0.602083617903175	3.14664471661406e-12
EPHX3	0.601232381554287	5.06521802310433e-30
HSP90B1	0.601219146540496	7.13261942857714e-62
EHBP1	0.600897800814783	4.39860641064949e-34
PID1	0.600894962558696	7.72079924662162e-13
ERBB3	0.600264978005476	6.58473564058242e-33
LY6D	-0.616482352440528	3.81625755808053e-64
RPLP1	-0.619001129753587	1.34335285443823e-38
B2M	-0.705131590241744	4.29292697479282e-78
KRT1	-0.970994027108059	1.22884204369035e-123
