# Supplementary material for: Contribution of GATA6 to homeostasis of the human upper pilosebaceous unit and acne pathogenesis
Source: Nat Commun. 2020 Oct 20;11:5067. doi: 10.1038/s41467-020-18784-z (PMC7575575; doi:10.1038/s41467-020-18784-z)
Supplement: Supplementary file 6 — Supplementary Data 3 [file 41467_2020_18784_MOESM6_ESM.xlsx]

## Sheet: Primers
Supplementary Data 3: List of primers.
Target gene name	Forwar primer	Reverse primer
18s	GCAATTATTCCCCATGAACG	GGCCTCACTAAACCATCCAA
GAPDH	GAAGAGAGAGACCCTCACTGCTG	ACTGTGAGGAGGGGAGATTCAGT
RPL13	AACAGCTCATGAGGCTACGG	AACAATGGAGGAAGGGCAGG
TBP	GTGACCCAGCATCACTGTTTC	GAGCATCTCCAGCACACTCT
GATA6	GTGCCCAGACCACTTGCTAT	CCCTGAGGCTGTAGGTTGTG
SBSN	AAGGCCGGATGCCAGTTTAG	TGCTGAATGGCAACCATCAAA
IVL	GCCTCAGCCTTACTGTGAGT	TGTTTCATTTGCTCCTGATGG
TGM1	GTTGCCCTTTGACCCCCGCA	CCCCGTGGTCAAACTGGCCG
ITGa6	CGCTGGGATCTTGATGCTTGCT	TGAGCATGGATCTCAGCCTTGTGA
DNP63	TCCTCAGGGAGCTGTTATCC	TGACTAGGAGGGGCAATCTG
ATP6V1C2	GCCCTGAGAGTGTTTGTGGA	GAGCACTGCCTGGAAGTTCA
KRT79	CACTATCCAGAGGCTGCAGG	TGAGCATCCTTGAGTGCCAG
LRIG1	GGGGACAGAAAGGAGGAAGT	GCTCAGTTTCATCTGTGCGA
KRT17	GCAGAGTGGCAAGAGTGAGA	GCTCTATCTCCAAGGCCTGC
EMA	GCTGCTCCTCACAGTGCTTA	GCTGGGCACTGAACTTCTCT
PPARg	GCAGGAGATCACAGAGTATGCCA	TCAAGGAGGCCAGCATTGTGT
KRT7	TGCCTACATGAGCAAGGTGG	ACTGCAGCTCTGTCAACTCC
SOX9	CATCAAGACGGAGCAGCTGA	GAGCTGGAGTTCTGGTGGTC
BLIMP1	GAATCCAGCACACTCTCCCC	GCAGGGATGGGCTTAATGGT
CRABP2	GAGCAGACTGTGGATGGGAG	TAGACCCTGGTGCACACAAC
FABP4	GTCATGAAAGGCGTCACTTCCAC	CAATGCGAACTTCAGTCCAGGTC
FASN	CCTGGCTGCCTACTACATCG	CACATTTCAAAGGCCACGCA
cMYC	GATGCCCCTCAACGTTAGCT	TCCTCCTCGTCGCAGTAGAA
PLET1	CGGTCTTAGAGGCACAGTGG	CTTGAAGGCTGAGCTCTGGG
LXRa	TCTCCATCCACCATCCCCAT	CAGATCTCAGAGAGCAGCGG
LXRb	TCAACATCTTCTCGGCCGAC	CAGGCTCACCAGCTTCATGA
RARa	GCTGAAGATGGAGATCCCGG	GGCCCTCTGAGTTCTCCAAC
RARb	ACACCACGAATTCCAGTGCT	GAATTTGTCCCAGAGGCCCA
RARg	AAGGTGACCAGGAATCGCTG	GTCTCCTGATGGGCTTTGCT
RXRa	GACCTACGTGGAGGCAAACA	AGAAGTGTGGGATCCGCTTG
RXRb	GCAGGCTGGAATGAACTCCT	ACCCGATCAAAGATGGCTCC
RXRg	TTCTCCCACCGCTCAGTTTC	TGTCAAAGATGGAGCCGACC
FOXC1	CACCTCGTGGTACCTGAACC	ACCGAGTGGAAGTTCTGCTG
FOXO1	CTGGACATGCTCAGCAGACA	TTGGGTCAGGCGGTTCATAC
PPARa	TCGGCGAGGATAGTTCTGGA	GGACCACAGGATAAGTCACCG
PPARd	CTCCCTGCAGACTCCAATGG	CGTGGGTGTCATGTGTCTGA
AR	TTGTCCATCTTGTCGTCTTCG	ACCAAGTTTCTTCAGCTTCCG
FADS2	CAACGTGGAGCAGTCCTTCT	AGTAGCGGCTTCTCCTGGTA
FADS1	CGTCCGCTTCTTCCTCACTT	GGTGGAAACCCAGTCCATGT
RBP1	AATGTGGCCTTGCGCAAAAT	TGCCTGTCAGATCCTCCTCA
SREBP1	CAGCTCCACCCCTGTGTTAG	GGGAGGGCTTCCTGTAGAGA
DGAT1	GGAACTCCGAGTCTGTCACC	GGTACTCGTGGAAGAAGGCC
DGAT2	GCAACTTCCGAATGCCTGTG	TAGTCTATGGTGTCCCGGCT
FDFT1	CTGCACCACATCCCAGATGT	CCGAATCTTCACTGCCCCTT
SQLE	CATGCCAGCAAGCTTCCTTC	TGGCCTCGAAAATAGCTGCA
SCD	ACAAGAACATTAGCCCCCGG	TCTTCCGGTCATAGGCCAGA
SCD5	ATCTTCGAGTGGTCCAGGGA	CAGGTCAGTGACGTCAAGCT
AHR	CAACAGCAACAGTCCTTGGC	CTGTTGCTGTGGCTCCACTA
ACSL4	GCCGACCTAAGGGAGTGATG	TCGGTCCCAGTCCAGGTATT
LPCAT3	TGGTTCCGCTGCATGTACAT	GTGAAGCGGGGGTTTGTTTC
ADIPOPHILIN	CACCCTCCTGTCCAACATCC	GTGAGGAGGCTGTCAGACAC
SRD5A1	ATGGAGTGGTGTGGCTATGC	TGAAGAAAGCAAAAGCCGCG
ACOX1	TTGTGGTGGGCATGGCTATT	TGCCACACACCAACTTTCCT
CPT1A	ACGCTACTTCAAGGTCTGGC	CCCACGTCCAAAATAGGCCT
PLTP	AGCAACCTGGACATGGACTT	CGGAAGTAGCTCTCCATGGC
PDPK1	GACGACGAGGACTGCTATGG	AGTGTGAGGAGGAGGACGAA
ADIPOQ	GATGAAGTCCTGTCTTGGAAGG	CAGCACTTAGAGATGGAGTTGG
HSL	CTCAGTGTGCTCTCCAAGTG	CACCCAGGCGGAAGTCTC
LPL	CTAAGTAAAAGGGTGGAGAGGTTC	GGTACTCCATCTGGCTCATTG
UCP1	TCTACGACACGGTCCAGG	GTCTGACTTTCACGACCTCTG
CEBPA	CCACGCCTGTCCTTAGAAAG	CCCTCCACCTTCATGTAGAAC
TNFa	CCTCAGCCTCTTCTCCTTCC	AGATGATCTGACTGCCTGGG
IFNg	GGCTTTTCAGCTCTGCATCG	ATGGGTCCTGGCAGTAACAG
IL1A	CTGATGATGACCTGGAGGCC	TGAGGGCGTCATTCAGGATG
IL1B	CCACCTCCAGGGACAGGATA	TCAACACGCAGGACAGGTAC
IL4	GCTTCCCCCTCTGTTCTTCC	CTGCTCTGTGAGGCTGTTCA
IL6	TGTGAAAGCAGCAAAGAGGC	TCACCAGGCAAGTCTCCTCA
IL8	TCTGCAGCTCTGTGTGAAGG	TGGGGTGGAAAGGTTTGGAG
IL10	TTGCCAAGCCTTGTCTGAGA	CGCCTTGATGTCTGGGTCTT
IL17	ATCTCCACCGCAATGAGGAC	GGATCTCTTGCTGGATGGGG
CXCL1	AGTGTGAACGTGAAGTCCCC	TTTCCGCCCATTCTTGAGTG
CXCR4	ATCAGTCTGGACCGCTACCT	ATCTGCCTCACTGACGTTGG
TSLP	GCCCAGGCTATTCGGAAACT	ATTGAAGCGACGCCACAATC
NFkB	GGGAAGGCCTGAACAAATGT	TTGAAGGTATGGGCCATCTG
TLR2	CTGTGCTCTGTTCCTGCTGA	GATGTTCCTGCTGGGAGCTT
TLR4	GGTGCCTCCATTTCAGCTCT	ACTGCCAGGTCTGAGCAATC
DCD	GTGAAGACCCAGGGTTAGCC	TTCACAGGAGCCCCAAAGAC
CAMP	GGATGCTAACCTCTACCGCC	GCCCGTCCTTCTTGAAGTCA
bDEF1	TGAGATGGCCTCAGGTGGTA	ATCAGATCTGTGGCCAAGGC
bDEF2	AAGAAGCTGCTGTGGCTGAT	CACGTCTCTGATGAGGGAGC
bDEF3	TATTGCAGAGTCAGAGGCGG	ACTTGCCGATCTGTTCCTCC
bDEF4	CGTTGCCGGAAGAAATGTCG	TGAGGTCCTACTTCCAGCGA
S100A7	ACCTCGCCGATGTCTTTGAG	GCTTGTGGTAGTCTGTGGCT
EGFR	TCCCCGTAATTATGTGGTGAC	GCCCTTCGCACTTCTTACAC
LGR6	GAGGAAATCGGCCTCCAACA	TCCAGCTAAGATCCAGGGCT
