# Supplementary material for: Contribution of GATA6 to homeostasis of the human upper pilosebaceous unit and acne pathogenesis
Source: Nat Commun. 2020 Oct 20;11:5067. doi: 10.1038/s41467-020-18784-z (PMC7575575; doi:10.1038/s41467-020-18784-z)
Supplement: Supplementary file 8 — Source Data [file 41467_2020_18784_MOESM8_ESM.xlsx]

## Sheet: Source Data
Source Data

## Sheet: Fig. 2b
Fig. 2b
	GATA6 (210002_at) relative expression in GSE53795
	Unaffected skin	Acne
	7.461233861	6.524972598
	8.919906131	6.012568674
	7.879889522	4.563768278
	8.545003059	6.424754167
	7.667892125	5.633721813
	7.818198686	6.732133499
	8.39386234	7.540864216
	8.172477515	7.348197003
	7.913068914	6.838195439
	6.576219781	6.098032083
	8.983820179	6.721372659
	7.562471405	7.225930411
	GATA6 (210002_at) relative expression in GSE6475
	Unaffected skin	Acne
	51.1016	32.2657
	35.5624	40.8949
	59.4167	79.4622
	69.0754	47.9809
	76.0108	85.5877
	90.9322	30.0014
	110.575
	158.057
	78.5709
	65.8788
	54.808
	58.9953

## Sheet: Fig. 3b
Fig. 3b
	Ki67 (average of probes 212020_s_at, 212021_s_at, 212022_s_at, and 212023_s_at) relative expression in GSE53795
	Unaffected skin	Acne
	6.595785	7.1264725
	6.57203	6.493095
	6.530445	6.552465
	6.439715	7.1329925
	6.4719625	6.675605
	6.5169925	6.53396
	6.68354	7.72958
	6.7357825	7.347035
	6.25368	6.46584
	6.1210175	6.88088
	7.141235	8.27089
	6.577865	6.89137
	Ki67 (average of probes 212020_s_at, 212021_s_at, 212022_s_at, and 212023_s_at) relative expression in GSE6475
	Unaffected skin	Acne
	35.350025	54.94735
	29.16075	45.244075
	34.474475	44.451125
	31.4873	44.704075
	30.067675	52.711525
	29.2739	33.7313
	32.682075
	34.445725
	33.7304
	33.025475
	35.0241
	32.900225

## Sheet: Fig. 3c
Fig. 3c
		Growth rate
		Time	Mock+Dox				GATA6+Dox
		1	1	1	1	1	1.002976453	0.816236508	0.843340636	1.172385
		2	0.948763965	0.99777075	0.998872277	0.97939684	0.97634513	0.81368671	0.843971265	1.14649585
		3	0.984740192	1.00150497	0.989314164	0.98575456	0.985344898	0.815001055	0.853947898	1.13622861
		4	0.986987052	0.990597059	1.008330343	0.92581081	0.986562369	0.805948869	0.838868346	1.12928978
		5	1.115301627	1.004280347	1.008952105	0.95564604	1.137534592	0.803041107	0.846323817	1.12628217
		6	1.055724044	1.01865359	1.037831213	0.96282914	1.057252496	0.814168762	0.881091393	1.11973153
		7	1.041651522	1.015869745	1.064471841	0.96152659	1.037363198	0.805985769	0.896769244	1.12720297
		8	1.196149768	1.033992768	1.060063172	0.93780461	1.192909955	0.826046671	0.89215371	1.10426236
		9	1.09873572	1.034318293	1.093457344	0.95789378	1.131266075	0.822903432	0.895830362	1.1127261
		10	1.09520152	1.031325231	1.110662234	0.95923974	1.08819848	0.826553266	0.907786635	1.10826502
		11	1.05621541	1.030361355	1.099686957	0.97122736	1.067726241	0.817147064	0.92778752	1.12018081
		12	1.077848298	1.035280568	1.111987522	0.96566532	1.099544501	0.821855571	0.938708009	1.11716212
		13	1.112357042	1.047000633	1.083751434	0.93207573	1.13362808	0.834035893	0.938109018	1.09707577
		14	1.120116792	1.06928083	1.07745954	0.97219936	1.090424416	0.853156946	0.945790178	1.10167084
		15	1.130126891	1.069419908	1.099516715	0.95948306	1.105710681	0.835098514	0.957663184	1.1060535
		16	1.103630374	1.07927807	1.109362992	0.94333829	1.112893443	0.845604066	0.950809926	1.09748198
		17	1.102042396	1.091380299	1.163309227	0.9278829	1.112971069	0.845388269	0.968134662	1.08499999
		18	1.116802962	1.085459109	1.171013937	0.9463416	1.091456452	0.857990229	0.960801221	1.11816524
		19	1.108345787	1.105070396	1.15922196	0.95564174	1.114168877	0.846733508	0.964306343	1.11787232
		20	1.124794205	1.120808672	1.185313453	0.95964783	1.104130699	0.847998538	0.989012787	1.12553743
		21	1.227016683	1.110608279	1.183546192	0.95913854	1.208023532	0.853386988	0.956807115	1.11543294
		22	1.158968096	1.126297354	1.198533708	0.96617488	1.127044072	0.863519587	0.980782849	1.13918965
		23	1.114846579	1.155541052	1.187839978	0.96820161	1.100948067	0.895795193	0.996265188	1.13151951
		24	1.262136267	1.150174971	1.203965023	0.95145254	1.242215221	0.884480175	0.994202259	1.13132578
		25	1.151437133	1.171635576	1.20505621	0.97813152	1.166916348	0.8839789	0.979045009	1.13107735
		26	1.137260289	1.166535122	1.217293728	0.98701349	1.125065021	0.888503534	1.011952554	1.15519559
		27	1.137767107	1.186517531	1.245045502	0.98547831	1.11632747	0.899799215	0.999597969	1.14073169
		28	1.107057426	1.16870247	1.229212871	0.93174075	1.089355883	0.88871218	1.034191248	1.11443197
		29	1.113306522	1.183328924	1.252427599	0.91403143	1.103597124	0.909454568	1.059226532	1.10385945
		30	1.094340368	1.196350234	1.310155335	0.83458777	1.102389995	0.920417687	1.06279667	1.04280514
		31	1.25948222	1.187569739	1.34283333	0.81745856	1.24214391	0.933743526	1.079397325	1.01876404
		32	1.130499323	1.195550723	1.34332532	0.81767776	1.158764804	0.92697328	1.02658583	1.0135683
		33	1.147137023	1.180068062	1.321863623	0.82863969	1.139884332	0.949636178	1.068741634	0.99609551
		34	1.282292714	1.307717691	1.353524323	0.82187939	1.264102932	0.994611207	1.029776881	1.01094936
		35	1.161734643	1.310130528	1.322157258	0.80129149	1.173010013	0.990875844	1.013501056	0.99997037
		36	1.14620492	1.327413592	1.336356174	0.81709006	1.150319294	1.021891282	1.047289062	1.00757539
		37	1.120821552	1.316466378	1.33017512	0.81922128	1.122104682	1.012103259	1.030991363	1.01485969
		38	1.124349679	1.306217585	1.331236626	0.86606502	1.131219295	1.005922678	1.032164304	1.03031616
		39	1.126520658	1.305068748	1.372878166	0.85416584	1.126957548	1.005942816	1.001792994	1.03275823
		40	1.236004547	1.305579806	1.361749288	1.00427232	1.258201435	1.010913346	1.036789991	1.17640372
		41	1.179037298	1.304591959	1.359781704	0.95625948	1.187388346	1.008756524	1.023723176	1.13003009
		42	1.142652862	1.339216155	1.377174201	0.92993597	1.157603553	1.025722873	1.007899724	1.10696624
		43	1.289293109	1.349383195	1.391229636	0.91334831	1.323239296	1.032032692	1.011314605	1.07877835
		44	1.197700948	1.362143684	1.380096973	0.92932717	1.227449484	1.063950448	0.980009679	1.06825676
		45	1.271790589	1.366802819	1.391219234	0.91075087	1.282146603	1.067625398	1.004437733	1.07910002
		46	1.230365869	1.355874484	1.416533189	0.93799196	1.233035129	1.047743907	0.984399415	1.08892322
		47	1.201326061	1.400682768	1.425605735	0.92065908	1.206722544	1.08588561	0.993856638	1.08391462
		48	1.395775291	1.376526824	1.411437126	0.93081679	1.372505179	1.061809588	0.997083662	1.08045377
		49	1.30889223	1.378694744	1.409249443	0.97070504	1.305859678	1.07723052	1.024168067	1.10710554
		50	1.273289097	1.408461171	1.405535034	0.9720772	1.283204614	1.099821939	1.032217447	1.10543993
		51	1.285602817	1.413603618	1.391437603	0.9576635	1.286278956	1.097437879	1.035184366	1.09364153
		52	1.283598272	1.423403941	1.431377385	0.95924518	1.29565735	1.100921689	1.028153784	1.11256987
		53	1.313741127	1.436699516	1.413242901	0.96008125	1.306217078	1.108338696	1.0407679	1.10734046
		54	1.297197768	1.431270275	1.442885739	0.98815417	1.270329059	1.124994222	1.049920599	1.12544127
		55	1.435740044	1.41544853	1.427386403	0.99876075	1.458009507	1.108059854	1.028939052	1.14553594
		56	1.395452404	1.424272219	1.442063362	1.01505994	1.346154954	1.119288313	1.031290048	1.14838819
		57	1.378599386	1.436565358	1.458759902	1.0073824	1.332189399	1.119957843	1.019523794	1.15251241
		58	1.551763267	1.454032639	1.448383465	0.99346488	1.49408771	1.124706226	1.03544525	1.13710849
		59	1.428131816	1.459206322	1.44923469	1.02123972	1.384221588	1.125253155	1.04350328	1.14218039
		60	1.377444629	1.47085333	1.494255473	1.0367869	1.330564442	1.124534195	1.031293	1.15679891
		61	1.396299967	1.477253541	1.476408656	1.03915035	1.315422905	1.153031645	1.049312547	1.1607415
		62	1.373425618	1.442911734	1.462932123	1.03692324	1.324100388	1.121920207	1.00371416	1.18480712
		63	1.357546913	1.49363852	1.48601881	1.03638573	1.309485212	1.132693789	0.991591937	1.15924986
		64	1.354821915	1.488403279	1.485823471	1.02664592	1.323071359	1.156717407	1.036391366	1.18142341
		65	1.540061108	1.502706783	1.481300535	1.05292811	1.471371317	1.167327196	1.027782882	1.17804212
		66	1.4516802	1.500700366	1.469146588	1.02775703	1.395877328	1.146467298	0.989369578	1.17319184
		67	1.436959198	1.489795316	1.490739074	1.04592221	1.401446438	1.159001178	1.05053117	1.18877228
		68	1.407937188	1.52003653	1.497396268	1.04188433	1.400063435	1.195336071	1.057669002	1.17337986
		69	1.465817961	1.54493552	1.47109126	1.06450246	1.415156869	1.197853659	1.040430042	1.19649007
		70	1.458198549	1.57334744	1.450356466	1.05222012	1.417132433	1.216677106	1.010200593	1.18733884
		71	1.456866655	1.576328087	1.46551722	1.05937869	1.402641661	1.218791191	1.014517799	1.20119796
		72	1.648554449	1.575282229	1.481161508	1.04963175	1.56880689	1.224053321	1.054689454	1.19774403
		73	1.550981303	1.554968974	1.464375981	1.06257814	1.511460054	1.210666953	1.026862381	1.20708154
		74	1.526162716	1.567573108	1.484787828	1.10694212	1.472646149	1.214350542	1.040152766	1.22610375
		75	1.704773707	1.567324015	1.455070264	1.11033718	1.65305749	1.222615917	1.064420135	1.21957313
		76	1.594051604	1.588421049	1.459192683	1.11596917	1.558778994	1.242145451	1.049158717	1.23802747
		77	1.587153246	1.601149958	1.490092961	1.11118655	1.502270882	1.235583392	1.019101241	1.19737996
		78	1.570502378	1.590761915	1.479161476	1.12223624	1.491135188	1.236319458	1.045180851	1.21450446
		79	1.559913127	1.588582782	1.489521218	1.136979	1.489955238	1.237110903	1.016600006	1.23875924
		80	1.725662392	1.593440322	1.476969846	1.14098314	1.645152411	1.231792478	1.054170021	1.21354791
		81	1.648384287	1.594386005	1.484257734	1.14541116	1.547133957	1.218449361	1.043826877	1.20711177
		82	1.619543202	1.61451819	1.512936086	1.16027334	1.548220409	1.229261102	1.03985965	1.22156889
		83	1.826100153	1.59023358	1.483877328	1.14350861	1.732664951	1.226054474	1.077708801	1.20535222
		84	1.717559431	1.601446878	1.468285134	1.18166962	1.634823213	1.222527241	1.082756035	1.2235385
		85	1.662240349	1.568629092	1.525609358	1.15541297	1.602896423	1.223742556	1.07721282	1.21974677
		86	1.692435876	1.607216805	1.506252033	1.19511071	1.604091526	1.227018293	1.046463117	1.2505663
		87	1.673918877	1.553066451	1.488363026	1.20082193	1.605303645	1.223442718	1.072561227	1.24914502
		88	1.715228993	1.591847077	1.487212294	1.17839538	1.618703756	1.224469124	1.087962461	1.2650677
		89	1.716667674	1.596387215	1.531910626	1.21684923	1.607055532	1.237089105	1.049880874	1.26926664
		90	1.730099533	1.59360543	1.516963225	1.21451125	1.628607488	1.241765404	1.084734356	1.2652498
		91	1.780268477	1.598926772	1.524437564	1.24597204	1.622858777	1.253613048	1.089071316	1.28798479
		92	1.919649057	1.656882687	1.527780357	1.21511716	1.800472726	1.280137492	1.108679339	1.25669246
		93	1.843254773	1.634590305	1.487209483	1.24701917	1.736157843	1.298708642	1.072796226	1.29493155
		94	1.831288292	1.612556455	1.513627935	1.24465276	1.691647899	1.287580357	1.090468389	1.28810863
		95	1.866872605	1.643136181	1.513389908	1.25194378	1.696803088	1.286293015	1.038395518	1.29722674
		96	1.860899195	1.658456423	1.508146601	1.20478776	1.713740646	1.295069906	1.069799886	1.23992424
		97	1.876679351	1.672654316	1.474998316	1.3906828	1.710785659	1.322612576	1.08997921	1.3874937
		98	1.909350285	1.649823472	1.493864039	1.33951304	1.708078338	1.30888186	1.048557088	1.33074739
		99	1.946297337	1.685823743	1.479045934	1.28136064	1.714606969	1.333433699	1.053754562	1.28320553
		100	1.901660162	1.661719345	1.50422164	1.30186643	1.747175145	1.324422876	1.084495972	1.31470926
		101	1.941281645	1.694695317	1.502725449	1.28684009	1.752036969	1.343701715	1.06446598	1.31361758
		102	1.97960695	1.769383247	1.493845701	1.28711815	1.762521236	1.468219891	1.104668127	1.30187402
		103	1.999919729	1.761839177	1.490911944	1.339237	1.790015396	1.45396719	1.053954009	1.29655248

## Sheet: Fig. 3d
Fig. 3d
	Normalised number of colonies
	Mock+Vehicle	Mock+Dox	GATA6+Vehicle	GATA6+Dox
	0.1875	0.75	1.043478261	0.52173913
	0.5625	1.125	0.939130435	0.991304348
	0.84375	1.125	0.67826087	0.417391304
	1.59375	3.28125	0.782608696	0.834782609
	1.3125	1.5	1.2	0.626086957
	1.5	1.59375	1.356521739	0.67826087
	0.363636364	0.454545455	1.363636364	0.090909091
	0.818181818	1.545454545	0.909090909	0.090909091
	0.909090909	0.363636364	0.363636364	0.272727273
	1	1.818181818	0.818181818	0.545454545
	1.272727273	1.818181818	1.272727273	1.272727273
	1.636363636	1.181818182	1.272727273	0.272727273
	1.363636364	0.272727273	0.333333333	0
	0.818181818	1.090909091	0.166666667	0.333333333
	0.818181818	2.181818182	1.333333333	1
	0.545454545	0.545454545	1.833333333	0.666666667
	1.363636364	0.818181818	1.5	0.5
	1.090909091	2.454545455	0.833333333	0.666666667
	Colony area
	Mock+Vehicle	Mock+Dox	GATA6+Vehicle	GATA6+Dox
	0.07403552	0.85140848	18.8512943	0.48123088
	0.02776332	0.15732548	5.21024972	0.96246176
	0.00925444	2.09150344	0.14807104	0.1850888
	0.54601196	3.78506596	0.1850888	0.462722
	68.3070216	28.142752	0.21285212	0.694083
	2.4986988	2.64676984	0.1850888	0.02776332
	2.85036752	0.10179884	1.90641464	0.00925444
	0.2776332	0.21285212	0.22210656	0.28688764
	5.48788292	0.12956216	0.03701776	0.7866274
	9.06009676	6.57990684	0.94395288	0.31465096
	2.00821348	18.9160754	0.06478108	0.03701776
	0.3239054	28.5684563	0.12956216	0.01850888
	0.11105328	0.3239054	0.0462722	0.01850888
	0.1388166	0.06478108	15.649258	0.54601196
	21.285212	15.4086426	1.65654476	0.00925444
	3.72028488	0.01850888	0.15732548	0.00925444
	0.07403552	13.4374469	12.2806419	0.00925444
	0.36092316	39.4239144	0.74960964	0.00925444
	3.26681732	0.14807104	0.56452084	0.63855636
	0.02776332	1.50847372	0.1850888	0.37943204
	0.20359768	0.98097064	1.8046158	0.0925444
	29.299557	5.24726748	0.01850888	0.12030772
	6.17271148	11.5125234	0.07403552	0.14807104
	0.85140848	23.1453544	39.8126009	0.79588184
	3.22979956	0.10179884	2.46168104	0.15732548
	17.435365	0.02776332	7.7274574	13.418938
	23.4322421	0.03701776	0.06478108	6.41332692
	0.1850888	3.99791808	0.65706524	7.56087748
	50.3163903	0.33315984	0.05552664	0.93469844
	5.70073504	0.49973976	0.231361	0.10179884
	15.1310094	38.2393461	42.3853352	0.16657992
	1.32338492	0.44421312	1.03649728	0.01850888
	0.29614208	1.11978724	1.28636716	0.06478108
	0.7866274	1.2493494	22.8399579	2.57273432
	0.1388166	0.0925444	8.81022688	0.0462722
	0.12956216	0.44421312	4.3495868	0.07403552
	0.22210656	0.11105328	1.14755056	0.22210656
	4.87708988	0.02776332	2.6837876	4.31256904
	0.3701776	0.14807104	14.427672	60.3389488
	4.13673468	8.72693692	0.49973976	0
	0.01850888	11.105328	7.45907864	9.24518556
	0	1.40667488	13.5299913	3.03545632
	104.630699	4.37735012	0.08328996	0.67557412
	0.26837876	0.12956216	28.4388941	0.77737296
	2.2673378	6.22823812	0.67557412	0.77737296
	4.89559876	3.94239144	0.12956216	0.0462722
	1.388166	10.0595763	45.8279869	0.19434324
	0.42570424	1.70281696	0.1850888	0.07403552
	1.3418938	13.6410446	0.4164498	0.43495868
	115.282559	49.279893	0.1850888	0.5089942
	24.144834	0.08328996	0.03701776	14.0852577
	7.403552	0.0462722	0.694083	4.17375244
	5.45086516	0.12030772	1.56400036	0.14807104
	0.19434324	0.71259188	1.36965712	9.43027436
	2.84111308	0.44421312	29.5771902	0.01850888
	42.6259506	0.15732548	0.25912432	0.0462722
	0.1850888	0.0462722	0.08328996	13.9186778
	18.2867734	15.2605716	0.62930192	0.24061544
	21.2296854	0.59228416	0.96246176	2.78558644
	4.01642696	18.4348445	1.156805	10.6611149
	0.49048532	39.0352279	21.3222298	0.89768068
	17.037424	7.7274574	0.26837876	0.462722
	0.06478108	6.76499564	0.86066292	1.25860384
	0.08328996	0.57377528	4.28480572	0.12030772
	0.12956216	17.1299684	6.81126784	3.97015476
	4.04419028	0.48123088	0.29614208	6.82052228
	28.0964798	0.08328996	0.14807104	16.7875542
	0.19434324	0.05552664	1.6657992	0.33315984
	0.15732548	0.03701776	1.97119572	2.62826096
	0.15732548	0.01850888	0.81439072	0.462722
	0.22210656	0.02776332	0.39794092	35.3334519
	0.25912432	0.01850888	0.25912432	2.10075788
	0.08328996	0.231361	21.433283	1.16605944
	0.25912432	0.00925444	17.500146	2.4986988
	3.1465096	22.2569282	4.34033236	0.33315984
	0.63855636	1.1105328	1.48996484	0.93469844
	2.082249	5.5989362	0.11105328	0.3701776
	2.75782312	0.79588184	6.09867596	1.22158608
	0.10179884	12.2343697	0.10179884	0.12030772
	26.2641007	5.53415512	2.93365748	4.1182258
	21.7664429	9.33772996	0.02776332	0.01850888
	0.54601196	23.0898278	0.21285212	0.40719536
	0.06478108	0.0925444	5.93209604	1.39742044
	5.8302972	0.12956216	15.4271515	0.06478108
	2.36913664	9.27294888	42.9591105	0.03701776
	5.46937404	33.4270373	9.18965892	0.01850888
	1.50847372	1.4344382	0.00925444	0.07403552
	0.925444	83.7804453	0.00925444	2.06374012
	0.12956216	50.8716567	5.67297172	2.3598822
	1.21233164	6.09867596	0.11105328	8.0513628
	5.44161072	6.64468792	98.4024605	1.1105328
	2.61900652	1.08276948	2.4524266	1.78610692
	1.84163356	0.1850888	0.2776332	11.56805
	25.1535679	0.05552664	37.4342098	2.7300598
	0.14807104	65.7990684	0.77737296	4.09046248
	11.8734465	0.82364516	21.747934	0.53675752
	0.1850888	4.03493584	0.03701776	1.17531388
	63.013482	72.0735787	0.54601196	1.6657992
	5.53415512	2.78558644	0.15732548	1.00873396
	14.8626306	0.80513628	1.8971602	2.65602428
	35.2594164	1.12904168	75.3681594	2.42466328
	0.11105328	0.3239054	4.94187096	0.02776332
	0.80513628	0.231361	25.1813312	0.22210656
	7.2184632	5.03441536	23.0620645	0.1388166
	0.22210656	0.4164498	0.00925444	0.40719536
	3.10949184	0.37943204	0.25912432	0.17583436
	0.45346756	0.70333744	0.02776332	0.51824864
	20.443058	5.21024972	0.31465096	2.41540884
	69.954312	2.34137332	0.45346756	0.06478108
	4.86783544	0.03701776	0.56452084	0
	0.14807104	0.01850888	0.61079304	6.02464044
	0.51824864	0.01850888	0.74960964	0.34241428
	0.39794092	0.17583436	0	4.22927908
	13.4374469	2.65602428	0.08328996	27.8558644
	43.1627082	5.61744508	0.21285212	0.72184632
	0.67557412	0.0462722	0.11105328	1.07351504
	1.68430808	0.17583436	98.4024605	0.20359768
	10.9109848	0.05552664	2.4524266	0.06478108
	10.8554581	0.231361	0.2776332	0.45346756
	0.00925444	0.01850888	37.4342098	0.79588184
	0.00925444	0.30539652	0.77737296	5.98762268
	0.16657992	0.12030772	21.747934	0.11105328
	0.01850888	0.93469844	0.03701776	14.113021
	8.791718	5.60819064	0.54601196	2.60049764
	37.4527187	0.98097064	0.15732548	0.7866274
	0.25912432	2.07299456	1.8971602
	1.850888	0.05552664	75.3681594
	10.327955	6.73723232	4.94187096
	45.9945668	0.01850888	25.1813312
	0.33315984	0.14807104	23.0620645
	0.20359768	0.75886408	0.00925444
	3.99791808	0.26837876	0.25912432
	1.68430808	0.91618956	0.02776332
	1.56400036	0.11105328	0.31465096
	0.49973976	0.30539652	0.45346756
	0.00925444	0.56452084	0.56452084
	0.19434324	35.6851206	0.61079304
	0.00925444	0.45346756	0.74960964
	0.33315984	0.01850888	0
	3.0539652	0.01850888	0.08328996
	0.12030772	0.03701776	0.21285212
	2.04523124	0.01850888	0
	9.8097064	0.01850888	0.24061544
	4.55318448	0.16657992	0.59228416
	1.05500616	0.01850888	2.53571656
	2.48944436	0.49048532	0
	2.71155092	0.02776332	0.76811852
	7.05188328	20.8132356	0.93469844
	34.3709902	3.71103044	0.12030772
	0.03701776	9.93001412	0.80513628
	28.5221841	0.7403552	0.01850888
	0.54601196	10.6981326	0.06478108
		0.48123088	3.3778706
		0.49973976	0.91618956
		0.26837876	10.7166415
		1.8971602	1.02724284
		11.9012098	5.2750308
		17.7592704	0.36092316
		1.37891156	2.06374012
		22.9695201	2.1747934
		37.1103044	0.0925444
		0.40719536	0.47197644
		2.78558644	0.0925444
		0.15732548	1.9897046
		0.62004748	0.10179884
		19.2492352	0.28688764
		0.03701776	0.77737296
		1.04575172	0.03701776
		5.82104276	30.8728118
		0.10179884	0.06478108
		3.21129068	30.4285987
		0.74960964	0.00925444
		9.10636896	0.00925444
		4.10897136	6.39481804
		0.6478108	0.24061544
		20.6096379	0.68482856
		27.6522667	56.3132674
		25.3756745	0.26837876
		8.75470024	0.5552664
		0.15732548	4.04419028
		0.0462722	1.73983472
		0.02776332	0.03701776
		21.3407386	0.16657992
		5.56191844	0.24061544
		0.80513628	0.6478108
		0.231361	1.61027256
		0.29614208	1.0179884
		0.12956216	0.84215404
		2.0359768	3.34085284
		10.4667716	41.3580924
		11.716121	0.7403552
		0.12030772	0.21285212
		0.24061544	0.72184632
		21.1556498	28.1057343
		6.77425008	0.72184632
		25.3571656	3.2853262
		9.485801	61.4957538
		10.873967	6.03389488
		15.5567136	0.3701776
		8.52333924	21.4610464
		7.00561108	10.3372095
		0.15732548	0.33315984
		1.23084052	17.3798383
		18.1201935	0.96246176
		0.3239054	1.21233164
		1.54549148	0.45346756
			0.12956216
			7.57013192
			5.19174084
			0.11105328
			0.35166872
			0.01850888
			2.18404784
			0.00925444
			0.02776332
			8.2364516
			0.8328996
			0.24061544
			0.01850888
			8.02359948
			14.2425832
			1.11978724
			0.3701776
			0.28688764
			0.06478108
			0.0462722
			0.21285212
			0.03701776
			0.12956216
			0.42570424
			0.85140848
			2.20255672
			0.62930192
			0.12956216
			1.67505364
			0.2776332
			3.11874628
			1.11978724
			24.8481714
			1.156805
			2.73931424
			0.44421312
			4.79379992

## Sheet: Fig. 3e
Fig. 3e
	Normalised % of cells in S Phase
	Mock+Vehicle	Mock+Dox	GATA6+Vehicle	GATA6+Dox
	0.911392	0.877637	0.407595	0.448945
	1.136979	1.122363	1.249594	0.55865
	1.02653	0.944234	1.31673	0.589063
	1.128316	0.991879	1.310233	0.658365
	1.095831	0.937737	1.340552	0.606389
	1.362899	1.126151	0.866414	0.643205
	1.157382	0.970254	0.897783	0.574365
	0.996785	1.029746	0.916399	0.694429
	1.045016	0.924437	0.948553	0.761493
	1.069132	1.012862	0.948553	0.580386
	1.286174	0.948553	0.924437	0.58119
	1.069132	1.061093		0.588424
	1.286174	1.053055		0.620579
				0.647106

## Sheet: Fig. 3f
Fig. 3f
	Colony area
	Mock+Vehicle	Mock+Dox	GATA6+Vehicle	GATA6+Dox
	0.39794	0.24987	3.47042	0.53676
	1.14755	0.44421	0.6293	0.41645
	0.79588	4.92336	0.61079	2.21181
	0.72185	0.29614	7.63491	0.53676
	0.00925	0.76812	5.91359	0.38869
	0.8329	1.73058	5.27503	0.9347
	0.47198	2.30436	6.13569	0.00925
	1.29562	0.49974	10.3835	0.43496
	1.51773	0.00925	0.69408	0.00925
	0.78663	4.80305	0.33316	1.51773
	0.29614	1.16606	1.38817	0.00925
	3.15576	2.26734	2.03598	0.33316
	0.47198	0.37018	0.64781	0.32391
	0.54601	5.28429	1.60102	0.35167
	1.43444	2.58199	2.31361	1.85089
	0.84215	2.05449	0.00925	0.3054
	0.24062	0.77737	0.84215	0.38869
	2.52646	0.45347	8.72694	0.41645
	2.04523	0.00925	0.26838	0.67557
	2.43392	0.41645	1.2586	0.23136
	0.24987	2.79484	0.49974	0.27763
	1.95269	0.12956	0.9347	0.27763
	3.66476	0.62005	1.7676	1.91567
	13.5115	0.53676	1.8694	0.55527
	1.22159	6.03389	2.16554	0.46272
	0.28689	1.11979	8.46781	1.11053
	0.24987	0.90694	0.70334	0.32391
	0.75886	0.25912	0.56452	0.44421
	0.33316	0.48123	1.17531	0.70334
	0.69408	0.81439	4.10897	0.26838
	3.64625	0.79588	0.7311	2.55423
	1.14755	0.00925	2.53572	2.64677
	0.49974	2.4987	2.32286	0.26838
	2.58199	0.7311	2.1933	1.12904
	0.85141	0.65707	1.1383	0.28689
	2.47094	0.56452	1.94343	0.54601
	1.22159	1.9712	1.7676	0.78663
	0.99023	1.73983	2.31361	0.37943
	0.00925	1.50847	7.38504	0.23136
	5.34907	0.58303	0.33316	0.46272
	1.1383	1.11053	3.24831	1.15681
	0.72185	0.86066	2.02672	0.00925
	1.93418	16.8523	0.86066	1.10128
	0.61079	0.60154	2.04523	0.80514
	0.70334	1.69356	0.66632	0.38869
	0.31465	0.47198	2.0915	0.00925
	0.59228	0.67557	0.65707	0.00925
	4.31257	1.74909	0.27763	0.00925
	0.25912	11.7439	0.91619	0.58303
	3.14651	1.09202	1.60102	0.25912
	4.75678	0.35167	1.07352	0.63856
	5.65446	0.56452	0.75886	0.56452
	0.56452	0.08329	0.23136	0.47198
	0.27763	4.67349	0.31465	0.47198
	0.39794	0.34241	5.7285	0.37018
	0.74961	0.00925	2.05449	0.45347
	2.62826	1.34189	0.24062	0.53676
	1.2586	0.46272	0.33316	0.00925
	0.51825	0.39794	0.32391	0.5275
	0.86066	0.70334	0.33316	0.31465
	1.27711	1.40667	0.54601	1.57325
	0.95321	0.78663	2.02672	0.32391
	0.68483	0.77737	7.44057	0.23136
	4.97889	2.66528	0.59228	0.47198
	2.07299	0.79588	0.00925	0.82365
	0.34241	0.34241	2.46168	0.81439
	0.85141	0.33316	3.24831	0.28689
	1.09202	0.75886	3.98866	0.79588
	0.72185	0.4257	0.00925	1.15681
	5.13621	0.00925	1.83238	0.7311
	0.43496	0.81439	0.44421	0.00925
	2.03598	0.48123	0.61079	0.25912
	1.08277	1.40667	4.87709	0.25912
	0.75886	1.11979	0.37018	0.44421
	0.98097	0.98097	1.4622	0.4257
	0.61079	0.95321	5.74701	0.98097
	0.80514	0.68483	0.60154	0.53676
	0.4257	0.65707	0.28689	0.65707
	2.05449	0.56452	2.16554	1.70282
	7.20921	1.37891	1.02724	0.38869
	8.52334	0.48123	4.1645	2.04523
	1.68431	0.74961	3.59072	0.68483
	1.42518	0.50899	1.08277	0.61079
	0.66632	0.65707	3.34085	6.99636
	0.9347	0.94395	15.2791	2.13778
	5.51565	0.00925	0.00925	0.50899
	2.01747	0.44421	4.33108	0.37943
	1.00873	2.35063	1.73058	0.29614
	2.85037	5.96911	0.32391	1.75834
	0.37018	1.20308	1.61953	0.74036
	0.50899	5.44161	5.97837	5.48788
	0.77737	2.38765	3.39638	0.23136
	0.27763	0.63856	0.33316	1.20308
	1.08277	4.39586	0.24987	0.8329
	0.4257	1.61027	5.70999	0.24987
	0.65707	0.61079	0.69408	0.62005
	0.47198	1.19382	0.74961	0.33316
	0.95321	0.71259	1.11979	0.24987
	0.50899	3.70178	3.47967	3.46116
	0.23136	0.51825	1.24935	0.48123
	1.14755	2.0915	4.35884	0.47198
	1.72133	0.4072	0.00925	0.38869
	0.85141	0.79588	0.35167	0.31465
	0.4072	2.0915	18.3793	3.20204
	2.41541	1.02724	4.76604	9.27295
	0.97172	0.38869	12.8544	0.41645
	1.00873	0.87917	1.48071	0.43496
	0.78663	1.83238	0.4072	0.33316
	0.46272	2.32286	1.09202	0.29614
	0.00925	0.75886	6.74649	1.84163
	0.3054	0.23136	1.27711	5.28429
	0.94395	0.87917	4.67349	0.35167
	1.9712	0.71259	0.4257	0.46272
	1.29562	0.23136	2.40615	0.49049
	4.49766	1.11979	0.26838	0.27763
	0.24987	0.69408	1.95269	0.1018
	0.24987	5.15472	2.10076	0.29614
	0.81439	1.08277	0.24987	0.24062
	1.09202	4.7938	1.59176	0.26838
	0.28689	0.32391	0.19434	0.29614
	0.82365	0.4072	0.88843	1.05501
	3.28533	0.67557	0.6293	0.70334
	0.85141	1.04575	5.53416	0.25912
	1.16606	1.18457	0.53676	0.41645
	0.27763	0.50899	1.61027	0.25912
	6.63543	16.3896	1.15681	1.11053
	0.53676	0.57378	8.80097	0.31465
	0.41645	2.73931	9.1619	16.5654
	2.51721	0.72185	2.11927	3.23905
	1.12904	1.54549	2.71155	0.53676
	1.57325	0.37943	1.73058	0.00925
	0.00925	0.44421	0.47198	3.29458
	0.5275	3.36862	6.02464	0.8329
	0.62005	4.33108	0.4257	1.41593
	0.50899	1.35115	7.86627	0.51825
	2.23032	2.99844	3.73879	0.75886
	0.37943	0.3054	2.77633	0.27763
	0.39794	2.33212	2.25808	0.34241
	0.54601	0.00925	4.7938	0.57378
	1.23084	0.47198	5.18249	1.28637
	0.57378	0.46272	0.38869	1.73983
	0.54601	0.33316	1.28637	1.57325
	0.90694	0.74961	2.62826	0.32391
	1.00873	0.38869	1.51773	0.55527
	1.27711	2.12852	3.128	1.12904
	3.17427	1.14755	0.39794	0.32391
	5.201	0.5275	0.7311	6.9871
	0.00925	0.44421	5.16398	1.41593
	1.3604	0.47198	0.80514	0.56452
	1.28637	2.4987	0.35167	3.4334
	0.90694	1.69356	0.00925	2.50795
	3.35936	0.3054	0.47198	1.08277
	3.40563	1.64729	0.7311	3.42414
	5.48788	0.28689	4.49766	2.76708
	0.36092	1.00873	0.49049	0.98097
	0.43496	0.55527	0.17583	2.17479
	2.10076	7.51461	0.32391	10.6519
	0.37943	0.87917	0.47198	11.5866
	1.09202	0.62005	0.3054	0.00925
	0.29614	0.00925	2.54497	1.11053
	0.28689	5.92284	1.10128	1.10128
	0.66632	1.09202	0.46272	1.84163
	0.24987	0.95321	0.84215	0.49049
	0.41645	3.27607	1.8694	0.54601
	3.44265	1.11979	1.32338	3.35011
	0.66632	2.02672	4.62722	0.39794
	1.33264	1.49922	2.55423	0.32391
	0.7311	0.25912	3.72028	0.3054
	1.47146	1.564	0.38869	0.31465
	0.44421	0.38869	0.58303	0.29614
	0.39794	0.00925	1.43444	0.00925
	5.34907	2.25808	0.59228	0.37943
	8.07913	0.45347	1.30488	0.37018
	1.32338	0.95321	5.79328	0.37943
	0.74961	0.44421	0.57378	0.92544
	1.64729	1.38817	13.9464	6.50587
	0.54601	2.42466	0.43496	0.26838
	0.70334	1.52698	1.28637	0.00925
	0.56452	3.03546	2.01747	1.73058
	1.26786	5.19174	0.61079	0.82365
	0.47198	4.692	1.17531	3.79432
	3.87761	0.67557	17.167	0.47198
	2.12852	1.95269	0.6293	5.22876
	0.28689	0.88843	1.10128	0.86992
	1.00873	1.8694	1.06426	0.86992
	0.4257	3.84985	4.41437	0.45347
	1.1383	1.19382	1.17531	0.23136
	5.33981	1.44369	26.588	0.00925
	0.69408	5.11771	3.54445	1.27711
	0.28689	1.79536	6.44109	0.00925
	0.53676	4.77529	7.44982	0.72185
	2.10076	0.79588	5.67297	0.26838
	0.50899	1.21233	3.51669	2.43392
	0.41645	0.63856	0.70334	0.4257
	0.96246	0.89768	0.91619	1.3604
	0.23136	6.81127	3.91463	0.3054
	1.11979	2.76708	2.57273	0.45347
	10.0318	3.35936	11.7254	0.33316
	7.60715	0.60154	24.8019	0.49049
	0.3054	2.26734	2.81335	0.97172
	10.2909	13.9002	0.59228	0.00925
	0.23136	0.7311	10.4575
	1.88791	3.10024	1.33264
	6.38556	1.85089	7.60715
	0.00925	1.59176	0.77737
	1.96194	5.31205	7.43132
	0.6293	2.11927	2.48944
	4.63647	1.99896	2.48944
	1.29562	1.54549	1.51773
	4.86784	1.11053	0.4072
	1.71207	9.46729	1.04575
	0.55527	1.8694	5.58968
	1.61027	4.64573	8.25496
	4.58095	12.0308	31.5484
	2.97068	3.79432	2.11001
	2.72081	5.44161	0.82365
	1.77685	0.88843	6.08017
	1.72133	4.00717	1.49922
	9.15264	11.2719	0.3054
	1.26786	0.49974	2.25808
	0.86066	12.586	12.2806
	2.05449	1.78611	1.77685
	2.4987	0.00925	1.12904
	1.06426	3.92388	5.40459
	2.97068	1.32338	2.55423
	1.67505	1.39742	7.14443
	2.07299	1.29562	0.87917
	2.97993	4.35884	1.65654
	0.86992	2.14703	8.21794
	0.69408	3.91463	1.12904
	3.38713	0.3054	0.41645
	2.13778	0.62005	3.17427
	0.54601	0.37943	0.28689
	1.36966	4.35884	3.93314
	0.24987	1.48996	46.5683
	11.6421	0.39794	10.7444
	13.7243	2.56348	0.27763
	2.37839	4.83082	0.59228
	7.05188	4.73827	3.52594
	0.55527	0.00925	2.71155
	3.71103	1.90641	5.35832
	0.3054	0.69408	5.14547
	0.00925	0.70334	26.2734
	2.26734	0.23136	5.89508
	0.28689	1.59176	2.81335
	0.54601	1.38817	5.43236
	0.91619	14.3444	3.13726
	0.57378	0.91619	1.62878
	2.07299	1.45295	0.00925
	1.60102	7.94031	6.21898
	0.00925	0.70334	0.72185
	0.86992	4.08121	1.44369
	8.53259	3.66476	4.23853
	0.33316	22.6456	6.67245
	4.34959	0.62005	0.25912
	0.00925	0.33316	3.78507
	1.39742	2.17479	0.87917
	7.81075	5.4231	6.55214
	1.74909	0.37943	2.46168
	0.00925	4.33108	1.33264
	17.4816	10.1151	5.65446
	25.4034	6.47811	5.10845
	10.9295	0.89768	1.23084
	1.14755	1.27711	0.86066
	0.4257	1.77685	22.0348
	0.36092	2.3969	6.62618
	0.7311	15.5845	12.947
	0.4257	19.5824	2.02672
	9.42102	13.1691	13.0117
	1.95269	0.67557	14.3074
	3.62774	1.82312	3.24831
	9.10637	1.00873	2.24883
	23.2194	3.30384	19.6287
	0.00925	4.23853	24.1819
	4.00717	5.79328	11.9752
	2.81335	1.44369	6.21898
	0.35167	1.12904	3.19278
	1.18457	0.00925	3.10024
	5.51565	0.37943	8.06987
	0.69408	6.70947	0.2036
	2.41541	3.17427	2.01747
	29.3736	1.11053	4.43288
	3.52594	2.60975	0.21285
	9.62462	1.43444	1.45295
	23.4693	4.8956	3.23905
	4.01643	10.874	7.47759
	0.24987	4.3866	0.36092
	4.94187	10.5501	1.47146
	0.23136	4.82156	17.167
	3.91463	3.47967	3.13726
	6.49662	1.22159	15.1773
	0.43496	3.44265	1.47146
	0.00925	5.80253	2.71155
	0.95321	3.19278	2.73931
	0.00925	4.30331	0.36092
	0.79588	0.99948	0.71259
	0.28689	0.74961	7.19995
	4.42362	0.57378	0.24062
	6.55214	2.40615	6.12644
	2.35988	5.53416	26.9859
	4.00717	1.09202	7.15368
	0.90694	0.60154	0.41645
	6.95008	1.27711	9.14339
	0.4257	0.87917	12.5305
	0.38869	0.9347	19.9341
	3.95165	0.47198	3.71103
	0.75886	0.86066	1.83238
	2.06374	8.26421	18.7402
	1.39742	0.43496	12.4565
	2.84111	10.7999	1.68431
	1.52698	0.92544	15.3439
	1.37891	2.06374	5.84881
	0.51825	3.71103	0.3054
	3.74805	1.60102	7.84777
	1.31413	6.24675	2.02672
	1.09202	7.43132	9.04159
	4.65498	2.97068	2.85962
	0.59228	3.97941	9.60611
	0.49049	17.2225	14.9367
	14.8349	2.93366	11.8179
	0.49974	18.768	8.41229
	6.68171	4.21077	8.8565
	1.28637	1.20308	1.38817
	1.18457	3.86836	3.58147
	0.59228	0.80514	14.8904
		0.8329	0.81439
		3.97941	10.5501
		5.25652	2.10076
		1.10128	1.99896
		0.90694	7.65342
		1.50847	6.34855
		6.765	31.1782
		7.6164	7.6164
		4.72902	0.67557
		0.91619	9.1804
		0.60154	0.34241
		4.12748	4.87709
		1.39742
		23.5896
		0.00925
		0.29614
		8.76395
		1.1383
		4.29406
		5.14547
		1.16606
		3.35936
		0.31465
		6.23749
		0.86992
		3.07247
		9.92076
		1.93418
		5.43236
		2.25808
		1.10128
		6.89456
		0.25912
		1.50847
		10.6889
		0.31465
		0.89768
		0.76812
		0.98097
		1.50847

## Sheet: Fig. 3g
Fig. 3g
	% of TUNEL+ cells
	Mock+Vehicle	Mock+Dox	GATA6+Vehicle	GATA6+Dox	Neg Ctrl	Pos Ctrl
	45.8046209972	16.8424052437	5.99502218375	9.18939110945	0	99.9680613223
	9.59418837675	9.14285714286	4.63148838543	5.63514804202	0	95.4641072837
	1.94327731092	26.1736049601	2.36829386177	27.7031974616	0	99.1630798661
	0.771823024242	1.02489019034	7.01468189233	3.6964504284	0.213760190893	99.5505243882
	18.0901639344	1.58786586088	5.51169800488	5.10744316412	0.0762406431938	100
	8.53781660155	1.48231016641	8.32025912243	3.40709518792		100
		7.02643653048		28.1618746884
		14.6394351992		25.6584112483
		10.9698510716		24

## Sheet: Fig. 4a
Fig. 4a
	% of IVL+ cells
	Mock+Vehicle	Mock+Dox	GATA6+Vehicle	GATA6+Dox
	0.518902278	1.141949153	0.111228814	0.295795306
	1.436097114	0.858050847	0.460627346	0.531355932
	0.805037332	0.778323089	1.098532124	0.608065767
	1.05758106	1.128777745	0.780967529	1.250102416
	0.636509347	1.092899166	1.014283038	1.023988489
	0.38109557	0.822061621	0.976648866	0.080916871
	1.379362367	1.293614811	0.880200847	0.243400959
	0.556748784	0.884323568	1.106538208	0.109921014
	% of LOR+ cells
	Mock+Vehicle	Mock+Dox	GATA6+Vehicle	GATA6+Dox
	0.583561391	1.10650888	0.23076923	0.816112881
	1.036142652	0.89349112	0.75529169	0.665908056
	1.35759768	0.39361567	1.53808755	0.818651554
	1.385581565	1.37609664	1.11665098	0.248423476
	0.938840312	1.23028769	1.47276609	1.201812686
	0.580308988	0.85589098	0.75028955	0.152816516
	1.071374568	1.19764657	0.70302858	0.359591475
	0.73780029	0.94646245	0.84440709	0.225185231

## Sheet: Fig. 4c
Fig. 4c
	Normalised gene expression (FC)
		GATA6+Dox
	IVL	1.79280013	1.25152097	1.27748172	3.64109582	2.85771671	2.18954358
	ATP6V1C2	8.30390104	11.0446356	8.95037373	13.8192034	15.5608179	11.2289749
	KRT79	1.38362476	1.22193756	1.55578062	1.32935607	1.29948005	1.32645226
	LRIG1	1.39899195	1.44355749	1.50107493	2.2585276	1.70329356	2.27541658
	KRT17	0.92059122	0.7435307	0.87478286	1.31732838	1.35679821	1.13567606
	EMA	2.70803569	2.70039109	3.14065999	1.7612145	1.59961015	1.26031048
	PPARg	1.71039461	1.68779188	1.8370203	1.16775879	1.20845829	1.13475264
	KRT7	1.16014663	1.37706239	1.05313903
	SOX9	1.78958345	1.47707799	1.94549169	1.75191085	1.51122073	1.73580694
	BLIMP1	1.48398557	1.47729802	1.26962967	1.25802637	1.26455178	1.56654302
	CRABP2	4.02510781	3.33739458	4.36100141	5.7587845	7.22572169	5.75665377
	FABP4	0.7177429	0.49815067	0.7495699	0.44260846	0.50241547	2.07453843
	FASN	0.83235046	0.69886351	1.0314539	0.71359483	0.7292985	0.58954091
	cMyc	0.80315537	0.78745606	0.89210333	0.8147814	0.85394122	0.73512656

[truncated: 32 more sheets: Fig. 4d, Fig. 4e, Fig. 4f, Fig. 5a, Fig. 5b, Fig. 5c, Fig. 5d, Fig. 5e, Fig. 5f, Fig. 6a, Fig. 6b, Fig. 6c, Fig. 7b, Fig. 7c, Fig. 7d, Fig. 7e, Fig. S3a, Fig. S3b, Fig. S4a, Fig. S4b …]
